# Supplementary material for: 2-tert-Butyl-1-(4-nitro­amino-1,2,5-oxadiazol-3-yl)diazene 1-oxide
Source: Acta Crystallogr Sect E Struct Rep Online. 2012 Jun 23;68(Pt 7):o2171. doi: 10.1107/S1600536812027353 (PMC3393977; doi:10.1107/S1600536812027353)
Supplement: Supplementary file 1 [file e-68-o2171-sup1.cif]

##############################################################################
#                                                                            #
# This CIF contains the data in a paper accepted for publication in          #
# Acta Crystallographica Section E. It conforms to the requirements of       #
# Notes for Authors for Acta Crystallographica Section E, and has been       #
# peer reviewed under the auspices of the IUCr Commission on Journals.       #
#                                                                            #
# Full details of the Crystallographic Information File format               #
# are given in the paper "The Crystallographic Information File (CIF):       #
# a New Standard Archive File for Crystallography" by S. R. Hall, F. H.      #
# Allen and I. D. Brown [Acta Cryst. (1991), A47, 655-685].                  #
#                                                                            #
# The current version of the core CIF dictionary is obtainable from          #
# ftp://ftp.iucr.org/pub/cif_core.dic.                                       #
#                                                                            #
# Software is freely available for graphical display of the structure(s)     #
# in this CIF. For information consult the CIF software page                 #
# http://www.iucr.org/resources/cif/software.                                #
#                                                                            #
# This file may be used for bona fide research purposes within the           #
# scientific community so long as proper attribution is given to the journal # 
# article from which it was obtained.                                        #
#                                                                            #
##############################################################################
data_global
_audit_creation_method     SHELXL-97
_journal_date_recd_electronic     2012-06-15
_journal_date_accepted     2012-06-16
_journal_name_full     'Acta Crystallographica, Section E'
_journal_year     2012
_journal_volume     68
_journal_issue      7
_journal_page_first     o2171
_journal_page_last     o2171
_journal_paper_category     QO
_journal_paper_doi     10.1107/S1600536812027353
_journal_coeditor_code     XU5568
_publ_contact_author
;
     Dr. Seik Weng Ng
     Department of Chemistry
     University of Malaya
     50603 Kuala Lumpur
     Malaysia
;
_publ_contact_author_email     seikweng@um.edu.my
_publ_contact_author_fax     '03 7967 4193'
_publ_contact_author_phone     '03 7967 6778'
_publ_section_title
;
2-<i>tert</i>-Butyl-1-(4-nitroamino-1,2,5-oxadiazol-3-yl)diazene 1-oxide
;
loop_
    _publ_author_name
    _publ_author_address
    'Li, Xiang-Zhi'
;
Xi'an Modern Chemistry Research Institute
Xi'an 710065
People's Republic of China
;
    'Wang, Bo-Zhou'
;
Xi'an Modern Chemistry Research Institute
Xi'an 710065
People's Republic of China
;
    'Fan, Xue-Zhong'
;
Xi'an Modern Chemistry Research Institute
Xi'an 710065
People's Republic of China
;
    'Ng, Seik Weng'
;
     Department of Chemistry
     University of Malaya
     50603 Kuala Lumpur
     Malaysia
     Chemistry Department
     King Abdulaziz University
     PO Box 80203 Jeddah
     Saudi Arabia
;
data_I
_audit_creation_method     SHELXL-97
_chemical_name_systematic
;
2-<i>tert</i>-Butyl-1-(4-nitroamino-1,2,5-oxadiazol-3-yl)diazene 1-oxide
;
_chemical_name_common     ?
_chemical_formula_moiety     'C6 H10 N6 O4'
_chemical_formula_sum     'C6 H10 N6 O4'
_chemical_formula_iupac     'C6 H10 N6 O4'
_chemical_formula_weight     230.20
_chemical_melting_point     ?
_symmetry_cell_setting     monoclinic
_symmetry_space_group_name_H-M     'P 21/n'
_symmetry_space_group_name_Hall     '-P 2yn'
loop_
    _symmetry_equiv_pos_as_xyz
    'x, y, z'
    '-x+1/2, y+1/2, -z+1/2'
    '-x, -y, -z'
    'x-1/2, -y-1/2, z-1/2'
_cell_length_a     6.2509(5)
_cell_length_b     9.1327(8)
_cell_length_c     18.6566(16)
_cell_angle_alpha     90.00
_cell_angle_beta     92.134(2)
_cell_angle_gamma     90.00
_cell_volume     1064.32(16)
_cell_formula_units_Z     4
_cell_measurement_reflns_used     2279
_cell_measurement_theta_min     2.2300
_cell_measurement_theta_max     26.2117
_cell_measurement_temperature     293(2)
_exptl_crystal_description     prism
_exptl_crystal_colour     yellow
_exptl_crystal_size_max     0.32
_exptl_crystal_size_mid     0.22
_exptl_crystal_size_min     0.18
_exptl_crystal_density_diffrn     1.437
_exptl_crystal_density_meas     ?
_exptl_crystal_density_method     'not measured'
_exptl_crystal_F_000     480
_exptl_absorpt_coefficient_mu     0.121
_exptl_absorpt_correction_type     none
_diffrn_ambient_temperature     293(2)
_diffrn_radiation_type     MoK\a
_diffrn_radiation_wavelength     0.71073
_diffrn_radiation_source     'fine-focus sealed tube'
_diffrn_radiation_monochromator     graphite
_diffrn_measurement_device_type     'Bruker SMART APEX'
_diffrn_measurement_method     '\w scans'
_diffrn_detector_area_resol_mean     ?
_diffrn_reflns_number     6176
_diffrn_reflns_av_R_equivalents     0.0234
_diffrn_reflns_av_sigmaI/netI     0.0251
_diffrn_reflns_theta_min     2.18
_diffrn_reflns_theta_max     27.50
_diffrn_reflns_theta_full     27.50
_diffrn_measured_fraction_theta_max     0.988
_diffrn_measured_fraction_theta_full     0.988
_diffrn_reflns_limit_h_min     -8
_diffrn_reflns_limit_h_max     7
_diffrn_reflns_limit_k_min     -11
_diffrn_reflns_limit_k_max     11
_diffrn_reflns_limit_l_min     -14
_diffrn_reflns_limit_l_max     24
_diffrn_standards_number     0
_diffrn_standards_interval_count     0
_diffrn_standards_interval_time     0
_diffrn_standards_decay_%     0
_reflns_number_total     2402
_reflns_number_gt     1711
_reflns_threshold_expression     I>2\s(I)
_refine_ls_structure_factor_coef     Fsqd
_refine_ls_matrix_type     full
_refine_ls_R_factor_all     0.0678
_refine_ls_R_factor_gt     0.0503
_refine_ls_wR_factor_gt     0.1495
_refine_ls_wR_factor_ref     0.1662
_refine_ls_goodness_of_fit_ref     1.053
_refine_ls_restrained_S_all     1.053
_refine_ls_number_reflns     2402
_refine_ls_number_parameters     149
_refine_ls_number_restraints     1
_refine_ls_hydrogen_treatment     mixed
_refine_ls_weighting_scheme     calc
_refine_ls_weighting_details
         'calc w=1/[\s^2^(Fo^2^)+(0.0903P)^2^+0.1496P] where P=(Fo^2^+2Fc^2^)/3'
_atom_sites_solution_hydrogens     geom
_atom_sites_solution_primary     direct
_atom_sites_solution_secondary     difmap
_refine_ls_shift/su_max     0.001
_refine_ls_shift/su_mean     0.001
_refine_diff_density_max     0.207
_refine_diff_density_min     -0.206
_refine_ls_extinction_method     none
_refine_ls_extinction_coef     ?
loop_
    _atom_type_symbol
    _atom_type_description
    _atom_type_scat_dispersion_real
    _atom_type_scat_dispersion_imag
    _atom_type_scat_source
    'C' 'C' 0.0033 0.0016
                         'International Tables Vol C Tables 4.2.6.8 and 6.1.1.4'
    'H' 'H' 0.0000 0.0000
                         'International Tables Vol C Tables 4.2.6.8 and 6.1.1.4'
    'N' 'N' 0.0061 0.0033
                         'International Tables Vol C Tables 4.2.6.8 and 6.1.1.4'
    'O' 'O' 0.0106 0.0060
                         'International Tables Vol C Tables 4.2.6.8 and 6.1.1.4'
_computing_data_collection     'APEX2 (Bruker, 2007)'
_computing_cell_refinement     'SAINT (Bruker, 2007)'
_computing_data_reduction     'SAINT (Bruker, 2007)'
_computing_structure_solution     'SHELXS97 (Sheldrick, 2008)'
_computing_structure_refinement     'SHELXL97 (Sheldrick, 2008)'
_computing_molecular_graphics     'X-SEED (Barbour, 2001)'
_computing_publication_material     'publCIF (Westrip, 2010)'
loop_
    _atom_site_type_symbol
    _atom_site_label
    _atom_site_fract_x
    _atom_site_fract_y
    _atom_site_fract_z
    _atom_site_U_iso_or_equiv
    _atom_site_adp_type
    _atom_site_calc_flag
    _atom_site_refinement_flags
    _atom_site_occupancy
    _atom_site_symmetry_multiplicity
    _atom_site_disorder_assembly
    _atom_site_disorder_group
    O O1 0.0322(3) 0.3824(2) 0.18681(9) 0.0936(6) Uani d . 1 1 . .
    O O2 0.2815(3) 0.3201(2) 0.38149(7) 0.0895(5) Uani d . 1 1 . .
    O O4 0.8233(3) 0.0997(2) 0.34861(9) 0.0993(6) Uani d . 1 1 . .
    O O5 0.9040(3) 0.04877(19) 0.24053(10) 0.0906(5) Uani d . 1 1 . .
    N N1 0.3219(2) 0.25696(16) 0.15264(7) 0.0506(4) Uani d . 1 1 . .
    N N2 0.2040(2) 0.31596(16) 0.19716(7) 0.0541(4) Uani d . 1 1 . .
    N N3 0.1665(3) 0.3517(2) 0.32062(9) 0.0761(5) Uani d . 1 1 . .
    N N4 0.4710(3) 0.2504(2) 0.36761(8) 0.0782(5) Uani d . 1 1 . .
    N N5 0.6222(2) 0.17780(19) 0.25756(8) 0.0630(4) Uani d D 1 1 . .
    N N6 0.7946(3) 0.10260(19) 0.28501(10) 0.0678(5) Uani d . 1 1 . .
    C C1 0.4246(5) 0.1849(4) 0.03862(11) 0.1183(12) Uani d . 1 1 . .
    H H1A 0.4277 0.0852 0.0549 0.177 Uiso calc R 1 1 . .
    H H1B 0.5609 0.2299 0.0493 0.177 Uiso calc R 1 1 . .
    H H1C 0.3948 0.1871 -0.0122 0.177 Uiso calc R 1 1 . .
    C C2 0.0397(4) 0.1911(4) 0.06269(13) 0.1051(9) Uani d . 1 1 . .
    H H2A -0.0692 0.2447 0.0864 0.158 Uiso calc R 1 1 . .
    H H2B 0.0471 0.0932 0.0813 0.158 Uiso calc R 1 1 . .
    H H2C 0.0056 0.1880 0.0121 0.158 Uiso calc R 1 1 . .
    C C3 0.2466(4) 0.4235(3) 0.05127(11) 0.0851(7) Uani d . 1 1 . .
    H H3A 0.1365 0.4744 0.0758 0.128 Uiso calc R 1 1 . .
    H H3B 0.2158 0.4270 0.0005 0.128 Uiso calc R 1 1 . .
    H H3C 0.3822 0.4694 0.0619 0.128 Uiso calc R 1 1 . .
    C C4 0.2546(3) 0.2664(2) 0.07571(9) 0.0600(5) Uani d . 1 1 . .
    C C5 0.2791(3) 0.30095(19) 0.27008(9) 0.0525(4) Uani d . 1 1 . .
    C C6 0.4692(3) 0.23759(19) 0.29834(9) 0.0536(4) Uani d . 1 1 . .
    H H1 0.602(3) 0.170(2) 0.2114(5) 0.056(5) Uiso d D 1 1 . .
loop_
    _atom_site_aniso_label
    _atom_site_aniso_U_11
    _atom_site_aniso_U_22
    _atom_site_aniso_U_33
    _atom_site_aniso_U_12
    _atom_site_aniso_U_13
    _atom_site_aniso_U_23
    O1 0.0717(9) 0.1239(14) 0.0855(11) 0.0512(9) 0.0053(8) 0.0056(9)
    O2 0.1138(13) 0.1042(12) 0.0515(8) 0.0024(10) 0.0179(8) -0.0145(8)
    O4 0.0878(11) 0.1234(14) 0.0836(11) 0.0008(10) -0.0391(9) 0.0258(10)
    O5 0.0688(10) 0.0861(11) 0.1168(13) 0.0227(8) 0.0031(10) 0.0077(10)
    N1 0.0488(7) 0.0592(8) 0.0438(7) 0.0092(6) -0.0008(6) -0.0007(6)
    N2 0.0491(8) 0.0583(8) 0.0549(8) 0.0101(6) 0.0022(6) 0.0009(6)
    N3 0.0848(12) 0.0828(12) 0.0617(10) 0.0064(10) 0.0172(9) -0.0119(9)
    N4 0.1005(14) 0.0881(13) 0.0456(8) -0.0036(11) -0.0042(9) -0.0002(8)
    N5 0.0591(9) 0.0774(11) 0.0520(8) 0.0157(8) -0.0053(7) 0.0085(8)
    N6 0.0552(9) 0.0646(10) 0.0825(12) -0.0009(8) -0.0130(8) 0.0146(9)
    C1 0.136(2) 0.167(3) 0.0522(12) 0.068(2) 0.0072(14) -0.0082(15)
    C2 0.110(2) 0.131(2) 0.0727(14) -0.0425(18) -0.0282(14) 0.0022(15)
    C3 0.1064(18) 0.0854(15) 0.0623(12) -0.0030(13) -0.0119(12) 0.0188(11)
    C4 0.0629(11) 0.0721(12) 0.0443(9) 0.0054(9) -0.0068(7) 0.0025(8)
    C5 0.0587(10) 0.0507(9) 0.0485(9) -0.0033(7) 0.0088(7) -0.0030(7)
    C6 0.0646(10) 0.0516(9) 0.0442(8) -0.0055(8) -0.0017(7) 0.0036(7)
loop_
    _geom_bond_atom_site_label_1
    _geom_bond_atom_site_label_2
    _geom_bond_site_symmetry_2
    _geom_bond_distance
    _geom_bond_publ_flag
    O1 N2 . 1.2417(19) ?
    O2 N3 . 1.352(2) ?
    O2 N4 . 1.378(3) ?
    O4 N6 . 1.194(2) ?
    O5 N6 . 1.200(2) ?
    N1 N2 . 1.2527(18) ?
    N1 C4 . 1.483(2) ?
    N2 C5 . 1.429(2) ?
    N3 C5 . 1.284(2) ?
    N4 C6 . 1.297(2) ?
    N5 C6 . 1.358(2) ?
    N5 N6 . 1.362(2) ?
    N5 H1 . 0.869(9) ?
    C1 C4 . 1.489(3) ?
    C1 H1A . 0.9600 ?
    C1 H1B . 0.9600 ?
    C1 H1C . 0.9600 ?
    C2 C4 . 1.520(3) ?
    C2 H2A . 0.9600 ?
    C2 H2B . 0.9600 ?
    C2 H2C . 0.9600 ?
    C3 C4 . 1.506(3) ?
    C3 H3A . 0.9600 ?
    C3 H3B . 0.9600 ?
    C3 H3C . 0.9600 ?
    C5 C6 . 1.407(2) ?
loop_
    _geom_angle_atom_site_label_1
    _geom_angle_atom_site_label_2
    _geom_angle_atom_site_label_3
    _geom_angle_site_symmetry_1
    _geom_angle_site_symmetry_3
    _geom_angle
    _geom_angle_publ_flag
    N3 O2 N4 . . 112.00(13) ?
    N2 N1 C4 . . 117.65(13) ?
    O1 N2 N1 . . 129.32(15) ?
    O1 N2 C5 . . 116.51(15) ?
    N1 N2 C5 . . 114.15(13) ?
    C5 N3 O2 . . 104.54(17) ?
    C6 N4 O2 . . 104.67(17) ?
    C6 N5 N6 . . 123.77(16) ?
    C6 N5 H1 . . 120.6(12) ?
    N6 N5 H1 . . 114.5(13) ?
    O4 N6 O5 . . 127.57(19) ?
    O4 N6 N5 . . 118.2(2) ?
    O5 N6 N5 . . 114.21(17) ?
    C4 C1 H1A . . 109.5 ?
    C4 C1 H1B . . 109.5 ?
    H1A C1 H1B . . 109.5 ?
    C4 C1 H1C . . 109.5 ?
    H1A C1 H1C . . 109.5 ?
    H1B C1 H1C . . 109.5 ?
    C4 C2 H2A . . 109.5 ?
    C4 C2 H2B . . 109.5 ?
    H2A C2 H2B . . 109.5 ?
    C4 C2 H2C . . 109.5 ?
    H2A C2 H2C . . 109.5 ?
    H2B C2 H2C . . 109.5 ?
    C4 C3 H3A . . 109.5 ?
    C4 C3 H3B . . 109.5 ?
    H3A C3 H3B . . 109.5 ?
    C4 C3 H3C . . 109.5 ?
    H3A C3 H3C . . 109.5 ?
    H3B C3 H3C . . 109.5 ?
    C1 C4 N1 . . 103.85(15) ?
    C1 C4 C3 . . 110.6(2) ?
    N1 C4 C3 . . 110.69(16) ?
    C1 C4 C2 . . 110.0(2) ?
    N1 C4 C2 . . 110.20(16) ?
    C3 C4 C2 . . 111.28(19) ?
    N3 C5 C6 . . 110.60(16) ?
    N3 C5 N2 . . 119.65(17) ?
    C6 C5 N2 . . 129.75(15) ?
    N4 C6 N5 . . 127.89(18) ?
    N4 C6 C5 . . 108.18(17) ?
    N5 C6 C5 . . 123.90(15) ?
loop_
    _geom_torsion_atom_site_label_1
    _geom_torsion_atom_site_label_2
    _geom_torsion_atom_site_label_3
    _geom_torsion_atom_site_label_4
    _geom_torsion_site_symmetry_1
    _geom_torsion_site_symmetry_2
    _geom_torsion_site_symmetry_3
    _geom_torsion_site_symmetry_4
    _geom_torsion
    _geom_torsion_publ_flag
    C4 N1 N2 O1 . . . . 0.8(3) ?
    C4 N1 N2 C5 . . . . 179.52(14) ?
    N4 O2 N3 C5 . . . . 1.0(2) ?
    N3 O2 N4 C6 . . . . -1.0(2) ?
    C6 N5 N6 O4 . . . . -6.7(3) ?
    C6 N5 N6 O5 . . . . 174.83(19) ?
    N2 N1 C4 C1 . . . . -179.1(2) ?
    N2 N1 C4 C3 . . . . 62.2(2) ?
    N2 N1 C4 C2 . . . . -61.4(2) ?
    O2 N3 C5 C6 . . . . -0.7(2) ?
    O2 N3 C5 N2 . . . . -179.88(15) ?
    O1 N2 C5 N3 . . . . 1.8(3) ?
    N1 N2 C5 N3 . . . . -177.04(17) ?
    O1 N2 C5 C6 . . . . -177.20(18) ?
    N1 N2 C5 C6 . . . . 3.9(3) ?
    O2 N4 C6 N5 . . . . 179.06(18) ?
    O2 N4 C6 C5 . . . . 0.6(2) ?
    N6 N5 C6 N4 . . . . 9.1(3) ?
    N6 N5 C6 C5 . . . . -172.60(17) ?
    N3 C5 C6 N4 . . . . 0.0(2) ?
    N2 C5 C6 N4 . . . . 179.17(17) ?
    N3 C5 C6 N5 . . . . -178.51(18) ?
    N2 C5 C6 N5 . . . . 0.6(3) ?
loop_
    _geom_hbond_atom_site_label_D
    _geom_hbond_atom_site_label_H
    _geom_hbond_atom_site_label_A
    _geom_hbond_site_symmetry_A
    _geom_hbond_distance_DH
    _geom_hbond_distance_HA
    _geom_hbond_distance_DA
    _geom_hbond_angle_DHA
    N5 H1 N1 . 0.870(10)
                       2.18(2) 2.758(2) 124(2)
