# Supplementary material for: 2-tert-Butyl-1-(4-nitro­amino-1,2,5-oxadiazol-3-yl)diazene 1-oxide
Source: Acta Crystallogr Sect E Struct Rep Online. 2012 Jun 23;68(Pt 7):o2171. doi: 10.1107/S1600536812027353 (PMC3393977; doi:10.1107/S1600536812027353)
Supplement: Supplementary file 2 [file e-68-o2171-Isup2.hkl]

# 
# h,k,l, Fc-squared, Fo-squared, sigma(Fo-squared) and status flag 
# 
data_I
_shelx_title '  P21/n' 
_shelx_refln_list_code          4 
_shelx_F_calc_maximum      130.83 
_exptl_crystal_F_000       480.00 
_reflns_d_resolution_high  0.7696 
 
loop_ 
 _symmetry_equiv_pos_as_xyz 
 'x, y, z' 
 '-x+1/2, y+1/2, -z+1/2' 
 '-x, -y, -z' 
 'x-1/2, -y-1/2, z-1/2' 
 
_cell_length_a     6.2509 
_cell_length_b     9.1327 
_cell_length_c    18.6566 
_cell_angle_alpha  90.000 
_cell_angle_beta   92.134 
_cell_angle_gamma  90.000 
 
_shelx_F_squared_multiplier     1.000 
 
loop_ 
 _refln_index_h 
 _refln_index_k 
 _refln_index_l 
 _refln_F_squared_calc 
 _refln_F_squared_meas 
 _refln_F_squared_sigma 
 _refln_observed_status 
   2   0   0     1726.04     1612.01     23.02 o 
   4   0   0      316.10      340.06      5.32 o 
   6   0   0        2.82        4.69      1.29 o 
   8   0   0        1.89       -1.17      1.11 o 
   1   1   0        0.69        1.41      0.14 o 
   2   1   0      378.24      392.37      4.09 o 
   3   1   0      286.86      336.77      3.97 o 
   4   1   0       59.65       60.20      1.13 o 
   5   1   0        0.79        0.40      0.36 o 
   6   1   0       50.43       40.12      3.70 o 
   7   1   0        4.93        4.59      0.97 o 
   8   1   0        0.05        0.43      0.85 o 
   0   2   0    16074.66    13753.79    335.73 o 
   1   2   0    17115.46    15335.75    299.24 o 
   2   2   0       14.42        9.87      0.35 o 
   3   2   0      381.66      393.54      4.62 o 
   4   2   0      336.04      377.64      4.55 o 
   5   2   0        1.97        2.16      0.41 o 
   6   2   0       20.35       18.76      1.47 o 
   7   2   0        1.49        2.99      1.41 o 
   8   2   0        0.02       -0.13      1.04 o 
   1   3   0     1245.27     1250.54     18.09 o 
   2   3   0        0.20        0.13      0.40 o 
   3   3   0       12.77       12.55      0.68 o 
   4   3   0       69.30       68.36      1.06 o 
   5   3   0       22.75       23.79      0.76 o 
   6   3   0       25.50       20.38      1.07 o 
   7   3   0        4.64        5.35      1.56 o 
   0   4   0        0.10       -0.10      1.06 o 
   1   4   0      272.79      250.55      3.05 o 
   2   4   0      151.01      124.68      1.96 o 
   3   4   0      414.26      451.68      6.04 o 
   4   4   0       11.39       14.59      1.46 o 
   5   4   0       27.87       21.77      0.85 o 
   6   4   0        0.01       -0.30      0.55 o 
   7   4   0        0.69        0.36      1.57 o 
   1   5   0       18.69       14.08      0.80 o 
   2   5   0      747.77      705.60      9.12 o 
   3   5   0      109.53      116.34      2.00 o 
   4   5   0        1.33        0.84      0.42 o 
   5   5   0        2.17        3.15      0.69 o 
   6   5   0        6.95        8.11      0.82 o 
   7   5   0        0.10        0.46      0.83 o 
   0   6   0      141.81      144.91      3.25 o 
   1   6   0      149.15      141.82      1.98 o 
   2   6   0       10.33       12.93      1.50 o 
   3   6   0       16.37       19.73      0.83 o 
   4   6   0       45.56       48.91      1.27 o 
   5   6   0        2.74        1.22      0.49 o 
   6   6   0        0.44        0.45      0.57 o 
   7   6   0        7.60        9.09      1.30 o 
   1   7   0       32.95       31.46      1.56 o 
   2   7   0       86.50       84.81      2.83 o 
   3   7   0       13.47       11.03      0.72 o 
   4   7   0       42.19       42.75      1.26 o 
   5   7   0        2.96        3.43      0.58 o 
   6   7   0        5.67        7.17      0.68 o 
   0   8   0        4.11        3.55      0.76 o 
   1   8   0       25.61       28.43      1.33 o 
   2   8   0       31.29       36.31      1.30 o 
   3   8   0       23.70       24.14      1.16 o 
   4   8   0        4.96        5.21      0.65 o 
   5   8   0        1.64        0.82      0.52 o 
   1   9   0        0.14       -0.33      0.62 o 
   2   9   0        9.30        8.67      0.83 o 
   3   9   0       33.30       38.41      1.44 o 
   4   9   0        0.73        1.55      0.63 o 
   5   9   0        2.22        0.47      1.81 o 
   0  10   0        0.45        0.88      1.14 o 
   1  10   0        2.73        4.65      0.74 o 
   2  10   0       14.02       14.43      1.05 o 
   3  10   0        0.09       -0.12      0.62 o 
   4  10   0        1.02        0.21      1.06 o 
   1  11   0        0.00       -0.06      0.75 o 
   2  11   0        0.05        0.46      0.69 o 
   3  11   0        2.93        2.61      2.38 o 
  -7   0   1       35.76       39.09      2.68 o 
  -5   0   1      240.31      266.11     14.98 o 
  -3   0   1       12.92       10.11      0.81 o 
  -1   0   1     5889.09     5285.85    138.78 o 
   1   0   1      907.26      897.94     21.99 o 
   3   0   1     2981.89     3214.39     45.78 o 
   5   0   1      137.81      129.84      3.03 o 
   7   0   1       43.85       42.78      2.76 o 
  -8   1   1        0.37        0.31      1.25 o 
  -7   1   1        3.90        3.82      0.97 o 
  -6   1   1       25.29       24.35      2.11 o 
  -5   1   1        1.16        2.87      0.47 o 
  -4   1   1        1.87        1.97      0.47 o 
  -3   1   1        2.24        0.69      0.17 o 
  -2   1   1      519.91      611.87      6.86 o 
  -1   1   1     3112.38     3148.52     90.42 o 
   0   1   1      357.18      346.02      6.06 o 
   1   1   1      604.65      626.70      9.03 o 
   2   1   1     3662.84     3767.03     41.25 o 
   3   1   1       74.75       78.00      1.17 o 
   4   1   1       78.33       81.84      1.43 o 
   5   1   1       30.49       27.14      0.78 o 
   6   1   1       18.51       17.04      0.86 o 
   7   1   1        2.12        0.89      0.81 o 
   8   1   1        0.20        0.62      1.08 o 
  -8   2   1        0.01        0.39      1.19 o 
  -7   2   1        9.30        8.94      1.64 o 
  -6   2   1        1.56        1.13      0.49 o 
  -5   2   1       73.34       87.14      1.52 o 
  -4   2   1      140.72      138.86      2.19 o 
  -3   2   1        1.24        1.48      0.27 o 
  -2   2   1       92.00       97.98      1.48 o 
  -1   2   1     8187.99     7708.97     94.87 o 
   0   2   1       11.49       15.49      0.43 o 
   1   2   1     3282.89     3385.72     41.68 o 
   2   2   1      169.98      199.09      2.42 o 
   3   2   1      413.90      441.88      4.91 o 
   4   2   1      423.44      454.16      5.38 o 
   5   2   1        4.23        3.92      0.74 o 
   6   2   1        5.07        3.69      0.50 o 
   7   2   1        9.03        7.85      1.61 o 
  -7   3   1        6.36        3.56      1.48 o 
  -6   3   1       46.28       47.32      1.68 o 
  -5   3   1       33.44       26.54      1.56 o 
  -4   3   1       33.73       30.40      0.89 o 
  -3   3   1      222.83      239.85      3.35 o 
  -2   3   1      114.94      126.14      1.90 o 
  -1   3   1     3110.79     3185.76     45.59 o 
   0   3   1      928.00      899.19     11.58 o 
   1   3   1     6270.90     6189.67     88.83 o 
   2   3   1       49.48       55.06      1.04 o 
   3   3   1       77.31       74.62      1.17 o 
   4   3   1       83.29       72.81      1.23 o 
   5   3   1      121.30      113.68      1.78 o 
   6   3   1       18.87       16.90      0.84 o 
   7   3   1        2.13        1.76      1.22 o 
  -7   4   1        3.88        2.37      1.61 o 
  -6   4   1        0.31       -0.24      0.58 o 
  -5   4   1        1.28        1.43      0.55 o 
  -4   4   1      127.73      136.69      2.27 o 
  -3   4   1       45.67       46.06      1.16 o 
  -2   4   1     1251.69     1244.93     15.64 o 
  -1   4   1      808.45      819.31     10.35 o 
   0   4   1     1872.71     1793.04     24.12 o 
   1   4   1      170.41      168.30      2.15 o 
   2   4   1      758.10      779.44      9.95 o 
   3   4   1       47.86       51.28      1.14 o 
   4   4   1        2.54        3.52      0.48 o 
   5   4   1        0.86        2.34      0.86 o 
   6   4   1        0.96        0.07      0.46 o 
   7   4   1        2.08        1.16      0.89 o 
  -7   5   1        0.24       -0.44      0.85 o 
  -6   5   1        4.72        5.81      0.84 o 
  -5   5   1      112.10      111.45      2.09 o 
  -4   5   1        0.14        1.06      0.42 o 
  -3   5   1       70.74       67.32      1.37 o 
  -2   5   1      268.42      234.60      3.39 o 
  -1   5   1      648.30      655.15      8.42 o 
   0   5   1      441.02      442.63      5.19 o 
   1   5   1       24.79       26.29      0.64 o 
   2   5   1      306.88      301.62      4.19 o 
   3   5   1      204.30      214.73      3.39 o 
   4   5   1       38.15       33.60      1.03 o 
   5   5   1      159.01      143.21      2.51 o 
   6   5   1        9.90        7.73      0.96 o 
   7   5   1        1.08        0.32      1.80 o 
  -7   6   1        0.77       -0.60      0.89 o 
  -6   6   1        0.83        1.33      0.74 o 
  -5   6   1        5.65        7.78      0.66 o 
  -4   6   1       46.54       50.04      1.29 o 
  -3   6   1      289.39      274.77      4.34 o 
  -2   6   1      551.32      522.01      8.09 o 
  -1   6   1       28.48       28.26      1.44 o 
   0   6   1        0.51        0.45      0.31 o 
   1   6   1       89.01       86.57      1.37 o 
   2   6   1      300.25      300.75      4.97 o 
   3   6   1       13.77       15.74      0.75 o 
   4   6   1        1.61        1.19      0.48 o 
   5   6   1       10.46       10.46      0.74 o 
   6   6   1        0.17        1.62      0.59 o 
  -6   7   1        0.06        0.64      0.66 o 
  -5   7   1        0.06       -0.01      0.64 o 
  -4   7   1       17.36       15.61      0.85 o 
  -3   7   1       10.38       10.86      0.71 o 
  -2   7   1       40.09       32.08      1.12 o 
  -1   7   1      132.40      132.18      2.61 o 
   0   7   1       38.15       49.76      1.18 o 
   1   7   1       15.32       13.50      0.82 o 
   2   7   1       45.89       43.40      1.14 o 
   3   7   1       68.50       71.78      1.57 o 
   4   7   1       21.63       18.05      0.91 o 
   5   7   1        1.80        1.30      0.50 o 
   6   7   1        0.39        1.11      0.88 o 
  -5   8   1        3.40        3.97      0.76 o 
  -4   8   1       18.47       16.79      0.90 o 
  -3   8   1      163.30      142.47      2.97 o 
  -2   8   1        2.43        4.68      0.67 o 
  -1   8   1        1.36        2.78      0.57 o 
   0   8   1        2.50        2.01      0.46 o 
   1   8   1        4.05        3.35      0.60 o 
   2   8   1        0.00       -0.16      0.52 o 
   3   8   1       11.49       11.20      1.23 o 
   4   8   1        3.12        3.31      0.60 o 
   5   8   1        0.88        1.60      0.56 o 
  -5   9   1        0.82        1.30      0.92 o 
  -4   9   1        1.24        1.29      0.75 o 
  -3   9   1        0.43        0.69      0.68 o 
  -2   9   1        0.43        0.34      0.59 o 
  -1   9   1        3.91        3.62      0.68 o 
   0   9   1       14.07       17.87      1.31 o 
   1   9   1        6.47        7.61      0.78 o 
   2   9   1        1.70        0.87      0.59 o 
   3   9   1        5.15        4.68      0.76 o 
   4   9   1        0.93        0.64      0.58 o 
   5   9   1        5.06        5.01      0.78 o 
  -4  10   1        6.13        4.47      0.81 o 
  -3  10   1        1.50        1.41      0.70 o 
  -2  10   1        3.62        3.46      0.76 o 
  -1  10   1        1.41        0.93      0.76 o 
   0  10   1        0.99       -0.08      0.69 o 
   1  10   1        0.55        0.01      0.62 o 
   2  10   1        0.01        0.37      0.65 o 
   3  10   1        2.72        2.97      0.75 o 
   4  10   1        0.55        0.94      0.86 o 
  -3  11   1        0.72        2.22      1.15 o 
  -2  11   1        0.41        0.20      0.76 o 
  -1  11   1        6.23        8.22      1.07 o 
   0  11   1        0.39       -0.54      0.84 o 
   1  11   1        0.91        0.20      0.70 o 
   2  11   1        0.02        0.12      0.64 o 
   3  11   1        1.24       -0.52      1.51 o 
  -8   0   2        0.51        3.15      1.40 o 
  -6   0   2       30.17       28.88      2.31 o 
  -4   0   2       96.12       98.62      1.90 o 
  -2   0   2     1197.74     1188.07     20.50 o 
   0   0   2    12191.26    10948.83    275.81 o 
   2   0   2       35.50       33.03      2.02 o 
   4   0   2       29.38       28.66      1.26 o 
   6   0   2      157.92      165.05      3.87 o 
  -8   1   2        0.20       -0.32      0.83 o 
  -7   1   2        6.14        9.53      1.20 o 
  -6   1   2       29.52       30.59      1.65 o 
  -5   1   2        8.83        6.03      0.57 o 
  -4   1   2        2.54        2.75      0.32 o 
  -3   1   2       35.54       42.30      0.68 o 
  -2   1   2      230.42      215.20      2.55 o 
  -1   1   2      534.43      520.46      8.84 o 
   0   1   2        0.46       -0.17      0.11 o 
   1   1   2      733.16      672.87     10.35 o 
   2   1   2      102.08       95.42      1.27 o 
   3   1   2      355.39      362.81      4.27 o 
   4   1   2        0.51        0.57      0.29 o 
   5   1   2       40.58       49.39      1.05 o 
   6   1   2       15.32       17.87      1.07 o 
   7   1   2        1.47        3.15      0.74 o 
   8   1   2        0.37        0.57      1.12 o 
  -7   2   2        1.47        1.71      1.38 o 
  -6   2   2        4.71        2.79      0.67 o 
  -5   2   2       77.18       66.58      1.44 o 
  -4   2   2       19.68       16.96      0.67 o 
  -3   2   2       58.19       65.84      1.04 o 
  -2   2   2      199.68      228.85      2.79 o 
  -1   2   2     7416.38     7126.72    110.70 o 
   0   2   2      220.71      182.72      2.80 o 
   1   2   2     2358.17     2376.79     29.21 o 
   2   2   2      566.12      638.66      8.11 o 
   3   2   2      643.39      673.15      7.66 o 
   4   2   2      181.70      195.06      2.56 o 
   5   2   2       55.89       49.53      1.07 o 
   6   2   2       42.32       39.57      1.42 o 
   7   2   2       10.05       10.22      1.14 o 
  -7   3   2        1.27        1.66      1.24 o 
  -6   3   2        0.63        0.37      1.29 o 
  -5   3   2        4.56        2.72      0.42 o 
  -4   3   2      121.68      137.39      1.95 o 
  -3   3   2       29.31       28.92      0.81 o 
  -2   3   2      794.62      869.32     10.90 o 
  -1   3   2     4003.67     4050.57     82.14 o 
   0   3   2      103.69       85.53      1.38 o 
   1   3   2       28.32       24.54      1.18 o 
   2   3   2     2405.57     2458.56     30.37 o 
   3   3   2       20.97       16.33      0.62 o 
   4   3   2        0.33        1.97      0.66 o 
   5   3   2        0.20        0.26      0.46 o 
   6   3   2       27.16       25.21      1.26 o 
   7   3   2        3.79        6.13      1.00 o 
  -7   4   2        2.28        2.88      1.01 o 
  -6   4   2        5.06        1.83      1.00 o 
  -5   4   2        0.08        0.05      0.48 o 
  -4   4   2      156.60      165.68      4.94 o 
  -3   4   2       70.87       70.53      1.84 o 
  -2   4   2      220.12      223.85      3.17 o 
  -1   4   2      246.26      258.12      3.51 o 
   0   4   2      223.53      170.03      2.71 o 
   1   4   2      808.02      916.26     10.37 o 
   2   4   2       17.87       21.22      1.14 o 
   3   4   2       50.71       52.59      1.13 o 
   4   4   2       19.04       16.35      0.74 o 
   5   4   2        5.72        3.15      0.52 o 
   6   4   2        3.65        4.07      0.58 o 
   7   4   2        0.59        0.36      0.68 o 
  -7   5   2        0.21        0.77      0.85 o 
  -6   5   2        0.23        0.64      0.85 o 
  -5   5   2       49.67       52.29      1.62 o 
  -4   5   2       18.31       20.50      1.01 o 
  -3   5   2        9.04        8.93      0.57 o 
  -2   5   2     2178.71     2183.75     27.14 o 
  -1   5   2        0.23        0.17      0.31 o 
   0   5   2      146.35      148.00      1.96 o 
   1   5   2      176.32      163.98      2.46 o 
   2   5   2       14.85       19.83      1.63 o 
   3   5   2      149.03      145.32      2.38 o 
   4   5   2        6.55        4.61      0.53 o 
   5   5   2        1.60        0.35      0.52 o 
   6   5   2        0.04        0.05      0.45 o 
   7   5   2        0.07       -1.05      1.06 o 
  -6   6   2        0.84       -0.99      0.74 o 
  -5   6   2        3.51        3.98      1.03 o 
  -4   6   2       33.74       31.08      1.02 o 
  -3   6   2        0.33        0.47      0.46 o 
  -2   6   2       72.68       66.30      1.61 o 
  -1   6   2        2.70        1.64      0.40 o 
   0   6   2        4.04        3.70      0.39 o 
   1   6   2      117.82      128.57      2.09 o 
   2   6   2      158.55      160.35      3.26 o 
   3   6   2       47.26       49.53      1.20 o 
   4   6   2       26.78       16.51      1.00 o 
   5   6   2        0.11       -0.13      0.46 o 
   6   6   2        0.18        0.27      0.51 o 
  -6   7   2        1.07        0.50      0.70 o 
  -5   7   2        0.00       -0.35      0.59 o 
  -4   7   2       18.01       21.83      0.91 o 
  -3   7   2        8.86        7.24      0.63 o 
  -2   7   2      145.68      142.15      3.32 o 
  -1   7   2       89.44       77.46      2.32 o 
   0   7   2        1.96        1.24      0.38 o 
   1   7   2        6.06        5.67      0.61 o 
   2   7   2        0.36       -0.47      0.50 o 
   3   7   2        2.28        2.23      0.51 o 
   4   7   2       26.98       25.54      1.00 o 
   5   7   2        0.61        0.16      0.60 o 
   6   7   2        0.91        2.16      0.95 o 
  -5   8   2        0.03        1.04      0.66 o 
  -4   8   2       10.64       10.76      0.78 o 
  -3   8   2       22.56       28.96      1.27 o 
  -2   8   2       48.51       45.65      1.43 o 
  -1   8   2        0.27       -0.09      0.48 o 
   0   8   2        3.93        3.82      0.57 o 
   1   8   2        1.47        2.51      0.57 o 
   2   8   2        7.30        6.18      0.70 o 
   3   8   2        0.02       -0.80      0.53 o 
   4   8   2       46.17       40.86      1.48 o 
   5   8   2        0.36        0.56      0.52 o 
  -5   9   2        1.56        0.47      0.80 o 
  -4   9   2        1.15        0.45      0.63 o 
  -3   9   2        6.96        6.50      0.81 o 
  -2   9   2       29.92       30.86      1.26 o 
  -1   9   2        0.00       -0.25      0.53 o 
   0   9   2        0.06        0.87      0.70 o 
   1   9   2        2.37        3.41      0.65 o 
   2   9   2        3.07        3.41      0.67 o 
   3   9   2       26.81       25.55      1.21 o 
   4   9   2        0.38        0.46      0.59 o 
   5   9   2        0.50        0.49      0.62 o 
  -4  10   2       13.81       12.61      1.50 o 
  -3  10   2        0.37        0.37      0.64 o 
  -2  10   2       45.27       44.73      1.61 o 
  -1  10   2        6.85        7.59      0.85 o 
   0  10   2        0.98        0.73      0.79 o 
   1  10   2        0.33       -0.23      0.67 o 
   2  10   2        3.83        2.03      0.65 o 
   3  10   2        2.98        3.19      0.86 o 
   4  10   2        2.04        1.34      0.97 o 
  -2  11   2        5.30        5.74      0.89 o 
  -1  11   2        0.93        2.20      0.82 o 
   0  11   2        0.35        0.45      0.74 o 
   1  11   2        0.65        0.78      0.80 o 
   2  11   2        7.51        8.29      1.80 o 
  -7   0   3        6.60        7.85      1.63 o 
  -5   0   3        9.42        8.96      0.68 o 
  -3   0   3      963.23     1056.70     15.30 o 
  -1   0   3     1263.32     1194.74     28.82 o 
   1   0   3    14132.41    12388.28    329.26 o 
   3   0   3     3196.64     3065.90     52.64 o 
   5   0   3        1.17        0.47      0.99 o 
   7   0   3       29.86       25.89      1.48 o 
  -8   1   3        2.51        1.96      0.91 o 
  -7   1   3       19.67       25.37      1.72 o 
  -6   1   3       21.68       24.19      1.47 o 
  -5   1   3      166.11      146.81      2.74 o 
  -4   1   3       23.67       16.32      0.50 o 
  -3   1   3       22.08       22.54      0.48 o 
  -2   1   3     1001.84     1105.19     12.22 o 
  -1   1   3        1.38        3.66      0.22 o 
   0   1   3      987.72      953.88     23.38 o 
   1   1   3       17.64       22.38      1.19 o 
   2   1   3       46.78       52.12      1.04 o 
   3   1   3      294.52      281.77      3.40 o 
   4   1   3        0.25        0.44      0.24 o 
   5   1   3        4.54        3.73      0.50 o 
   6   1   3        0.67       -0.23      0.49 o 
   7   1   3        0.19       -0.25      0.63 o 
  -7   2   3        0.61        1.07      1.19 o 
  -6   2   3        0.06       -0.91      0.63 o 
  -5   2   3       27.73       30.37      0.99 o 
  -4   2   3       37.74       34.93      0.77 o 
  -3   2   3      149.94      197.70      2.26 o 
  -2   2   3     1207.51     1193.56     13.21 o 
  -1   2   3      600.75      659.38      8.26 o 
   0   2   3      386.47      331.64      8.03 o 
   1   2   3      549.28      517.59      9.20 o 
   2   2   3        7.24       10.91      0.63 o 
   3   2   3       66.80       74.60      1.33 o 
   4   2   3      277.11      285.26      4.00 o 
   5   2   3       30.08       23.98      0.86 o 
   6   2   3       24.79       27.39      1.16 o 
   7   2   3        1.86        1.74      1.08 o 
  -7   3   3        4.56        2.76      1.35 o 
  -6   3   3       45.85       48.29      2.05 o 
  -5   3   3       98.81       87.88      1.71 o 
  -4   3   3        5.91        5.46      0.40 o 
  -3   3   3       96.58       91.79      1.35 o 
  -2   3   3       25.15       19.91      0.49 o 
  -1   3   3      231.12      258.87      4.02 o 
   0   3   3      625.34      642.44      8.07 o 
   1   3   3      526.30      444.28      5.79 o 
   2   3   3      682.78      710.95      9.07 o 
   3   3   3       77.26       71.05      1.32 o 
   4   3   3       76.28       74.05      1.46 o 
   5   3   3       56.23       40.44      1.14 o 
   6   3   3       19.15       18.59      0.89 o 
   7   3   3        0.01       -0.72      0.73 o 
  -7   4   3        0.00        0.03      0.86 o 
  -6   4   3       23.61       26.41      1.64 o 
  -5   4   3        0.72        0.02      0.51 o 
  -4   4   3      251.61      241.63      3.54 o 
  -3   4   3        8.28        6.87      0.44 o 
  -2   4   3       10.12        7.77      0.53 o 
  -1   4   3       48.79       39.45      2.56 o 
   0   4   3      499.29      517.00      6.62 o 
   1   4   3      207.96      228.89      3.19 o 
   2   4   3        0.61       -0.14      0.27 o 
   3   4   3       12.92       16.29      0.67 o 
   4   4   3       36.23       31.13      0.95 o 
   5   4   3        0.94        1.82      0.49 o 
   6   4   3        1.87        2.77      0.57 o 
   7   4   3        0.66       -0.67      0.75 o 
  -7   5   3        0.92        0.14      0.86 o 
  -6   5   3        0.09       -0.04      0.73 o 
  -5   5   3        0.85        2.43      0.63 o 
  -4   5   3        2.39        2.20      0.55 o 
  -3   5   3        0.06        0.63      0.24 o 
  -2   5   3        0.00        1.20      0.39 o 
  -1   5   3        1.06        0.95      0.37 o 
   0   5   3       49.62       41.60      0.86 o 
   1   5   3      323.33      345.65      4.72 o 
   2   5   3       90.88       83.52      1.53 o 
   3   5   3       19.14       15.22      0.85 o 
   4   5   3        0.41        0.42      0.42 o 
   5   5   3      142.72      131.20      2.36 o 
   6   5   3        0.70        1.14      0.57 o 
   7   5   3        0.05        0.56      0.98 o 
  -6   6   3        0.04        0.01      0.76 o 
  -5   6   3       44.32       47.76      1.59 o 
  -4   6   3      122.98      108.52      2.43 o 
  -3   6   3      554.83      555.47      7.44 o 
  -2   6   3       78.44       92.01      2.00 o 
  -1   6   3       12.80       11.24      0.58 o 
   0   6   3       65.01       62.42      1.46 o 
   1   6   3      119.17      116.76      1.96 o 
   2   6   3       10.29        5.16      0.81 o 
   3   6   3        2.28        3.95      0.52 o 
   4   6   3        8.57        9.10      0.68 o 
   5   6   3        3.89        2.94      0.68 o 
   6   6   3        1.17        2.28      0.55 o 
  -6   7   3        2.29        2.91      1.00 o 
  -5   7   3        4.99        5.06      1.00 o 
  -4   7   3        0.06       -0.35      0.46 o 
  -3   7   3        0.34        0.34      0.44 o 
  -2   7   3        4.84        4.33      0.53 o 
  -1   7   3       41.40       39.81      1.24 o 
   0   7   3       25.79       26.45      1.02 o 
   1   7   3       98.39      100.67      2.15 o 
   2   7   3        4.73        6.60      0.68 o 
   3   7   3        1.67        1.64      0.54 o 
   4   7   3       26.92       29.49      1.06 o 
   5   7   3        0.08        0.46      0.53 o 
   6   7   3        1.72        2.17      0.95 o 
  -5   8   3        4.20        3.33      0.73 o 
  -4   8   3       15.93       14.11      1.58 o 
  -3   8   3      240.86      230.42      4.24 o 
  -2   8   3       10.71       11.24      0.85 o 
  -1   8   3        0.19       -0.33      0.48 o 
   0   8   3        1.19        2.43      0.54 o 
   1   8   3        4.55        6.19      0.87 o 
   2   8   3        3.65        2.81      1.04 o 
   3   8   3        6.80        7.12      0.77 o 
   4   8   3        2.15        1.59      0.65 o 
   5   8   3        2.38        2.45      0.70 o 
  -5   9   3        0.00       -0.87      0.73 o 
  -4   9   3        0.01       -0.08      0.80 o 
  -3   9   3        0.27        0.75      0.61 o 
  -2   9   3        1.51        2.56      0.67 o 
  -1   9   3        3.49        5.50      0.77 o 
   0   9   3       22.64       20.03      1.26 o 
   1   9   3        0.28       -0.70      1.09 o 
   2   9   3        0.02        0.10      0.55 o 
   3   9   3        7.68        7.32      0.82 o 
   4   9   3        0.08        0.69      0.63 o 
   5   9   3        0.21        0.20      0.76 o 
  -4  10   3        4.55        2.31      1.99 o 
  -3  10   3       11.94       10.67      0.98 o 
  -2  10   3        3.77        3.97      0.87 o 
  -1  10   3        2.30        1.50      0.66 o 
   0  10   3        0.44        0.91      0.70 o 
   1  10   3        6.31        6.60      0.98 o 
   2  10   3        1.03        1.86      0.74 o 
   3  10   3        5.89        5.83      0.93 o 
   4  10   3        0.00       -0.63      2.11 o 
  -2  11   3        5.59        4.24      0.81 o 
  -1  11   3        0.05       -0.68      0.85 o 
   0  11   3        0.13        0.48      0.75 o 
   1  11   3        0.17       -0.04      1.26 o 
   2  11   3        0.25        0.71      0.77 o 
  -8   0   4        6.70       10.78      1.95 o 
  -6   0   4      260.96      253.26      7.92 o 
  -4   0   4      174.77      190.85      3.20 o 
  -2   0   4        1.96        3.42      0.26 o 
   0   0   4      219.35      219.24      3.92 o 
   2   0   4      736.71      646.44     16.23 o 
   4   0   4      124.32      119.60      3.81 o 
   6   0   4        7.37        5.30      1.28 o 
  -8   1   4        0.33        0.25      0.89 o 
  -7   1   4        0.77        1.43      0.90 o 
  -6   1   4        3.21        1.62      0.81 o 
  -5   1   4        6.85        4.93      1.47 o 
  -4   1   4      169.43      173.13      2.09 o 
  -3   1   4      617.05      631.31      6.58 o 
  -2   1   4      495.60      497.93      5.62 o 
  -1   1   4      808.75      769.21     12.13 o 
   0   1   4     5362.21     5427.86    123.67 o 
   1   1   4     1035.45      976.49     17.02 o 
   2   1   4      631.80      664.91     11.79 o 
   3   1   4      240.06      264.62      4.15 o 
   4   1   4        4.73        5.57      0.90 o 
   5   1   4       48.59       43.82      1.28 o 
   6   1   4       21.75       16.51      1.01 o 
   7   1   4        4.70        6.19      1.01 o 
  -7   2   4       23.47       17.53      2.18 o 
  -6   2   4        9.59        7.23      0.84 o 
  -5   2   4      118.63      140.53      2.86 o 
  -4   2   4       41.13       47.90      0.91 o 
  -3   2   4      132.01      111.00      1.53 o 
  -2   2   4       44.32       44.50      0.96 o 
  -1   2   4      578.58      554.30      6.21 o 
   0   2   4     1092.28     1039.38     76.83 o 
   1   2   4      292.27      306.46      5.61 o 
   2   2   4        0.30        0.06      0.30 o 
   3   2   4       23.19       20.03      0.73 o 
   4   2   4        3.74        3.36      0.60 o 
   5   2   4       63.10       65.15      1.62 o 
   6   2   4        4.01        4.51      0.70 o 
   7   2   4        0.60       -0.77      0.72 o 
  -7   3   4        0.55       -1.04      1.06 o 
  -6   3   4       17.42       17.26      1.67 o 
  -5   3   4       85.74       94.38      2.21 o 
  -4   3   4       72.59       74.78      1.27 o 
  -3   3   4      254.43      264.47      3.25 o 
  -2   3   4      528.14      528.57      6.04 o 
  -1   3   4      707.66      736.43     19.33 o 
   0   3   4        4.14        3.55      0.26 o 
   1   3   4      616.93      599.42      8.64 o 
   2   3   4     3382.23     3287.24     47.13 o 
   3   3   4       29.01       25.97      0.99 o 
   4   3   4       81.88       73.03      1.46 o 
   5   3   4        0.00       -0.61      0.41 o 
   6   3   4        9.91        8.90      0.82 o 
   7   3   4        9.16        9.86      1.08 o 
  -7   4   4        3.48        1.11      0.87 o 
  -6   4   4        1.17        0.62      0.85 o 
  -5   4   4        0.64        0.61      0.54 o 
  -4   4   4       41.25       40.20      1.04 o 
  -3   4   4        0.14        0.70      0.25 o 
  -2   4   4       28.25       34.65      0.78 o 
  -1   4   4      138.92      140.86      2.02 o 
   0   4   4      142.43      152.45      2.18 o 
   1   4   4       17.39       19.46      0.75 o 
   2   4   4       46.90       39.72      0.85 o 
   3   4   4       24.33       28.12      1.01 o 
   4   4   4        4.79        2.54      0.39 o 
   5   4   4       40.21       42.22      1.17 o 
   6   4   4        3.15        3.79      0.72 o 
   7   4   4        1.26        1.35      0.75 o 
  -7   5   4        1.03        1.83      0.97 o 
  -6   5   4        6.23        6.49      1.08 o 
  -5   5   4        2.43        1.73      0.68 o 
  -4   5   4      290.12      303.60      4.82 o 
  -3   5   4       12.75        8.75      0.60 o 
  -2   5   4       94.46       95.42      1.97 o 
  -1   5   4       74.33       90.12      1.54 o 
   0   5   4       80.47       69.34      1.21 o 
   1   5   4      516.90      512.97      6.61 o 
   2   5   4        1.88        2.63      0.61 o 
   3   5   4       46.19       46.49      1.30 o 
   4   5   4       74.33       68.89      1.49 o 
   5   5   4        3.73        4.01      0.58 o 
   6   5   4        1.59        1.85      0.59 o 
   7   5   4        2.78        2.65      1.24 o 
  -6   6   4        2.03        1.29      0.84 o 
  -5   6   4        0.12        0.78      0.57 o 
  -4   6   4        1.99        0.56      0.56 o 
  -3   6   4        8.57        9.94      2.43 o 
  -2   6   4       40.49       41.13      1.43 o 
  -1   6   4        0.05       -0.20      0.30 o 
   0   6   4       86.15       93.44      1.92 o 
   1   6   4      124.50      123.64      2.33 o 
   2   6   4       15.13       16.82      0.81 o 
   3   6   4       47.50       48.26      1.42 o 
   4   6   4       56.84       51.84      2.83 o 
   5   6   4        2.31        1.30      0.48 o 
   6   6   4        0.03        1.58      0.66 o 
  -6   7   4        0.47        0.94      0.91 o 
  -5   7   4        5.94        5.78      0.78 o 
  -4   7   4       13.38       14.76      1.02 o 
  -3   7   4       24.89       30.63      1.03 o 
  -2   7   4       62.77       65.09      1.56 o 
  -1   7   4        1.61        1.27      0.47 o 
   0   7   4       55.60       54.16      1.44 o 
   1   7   4        6.66        5.83      0.76 o 
   2   7   4       14.05       11.19      0.80 o 
   3   7   4       26.52       20.12      0.98 o 
   4   7   4       15.78       17.75      1.03 o 
   5   7   4        0.99        0.47      0.59 o 
   6   7   4        0.00        2.37      0.69 o 
  -5   8   4        0.84        0.95      0.65 o 
  -4   8   4       17.92       18.83      1.14 o 
  -3   8   4       63.49       64.50      1.81 o 
  -2   8   4        5.03        5.71      0.70 o 
  -1   8   4        3.50        4.87      0.82 o 
   0   8   4      106.28      106.88      2.30 o 
   1   8   4        0.43        0.66      0.67 o 
   2   8   4        0.00        0.97      0.60 o 
   3   8   4        0.02        1.25      0.62 o 
   4   8   4       33.10       29.75      2.62 o 
   5   8   4        0.20       -0.14      1.14 o 
  -5   9   4        0.00       -1.30      1.12 o 
  -4   9   4        0.69        0.42      0.81 o 
  -3   9   4        3.73        3.35      0.70 o 
  -2   9   4        0.48        0.49      0.59 o 
  -1   9   4       13.43       15.02      1.10 o 
   0   9   4        0.10        1.08      0.96 o 
   1   9   4        4.22        5.13      0.94 o 
   2   9   4        1.06        1.22      0.72 o 
   3   9   4       16.88       13.34      1.15 o 
   4   9   4        1.04        1.09      0.72 o 
   5   9   4        0.73        0.70      0.93 o 
  -4  10   4       16.96       18.97      1.56 o 
  -3  10   4        0.00        0.09      0.63 o 
  -2  10   4       32.62       35.04      2.21 o 
  -1  10   4        6.91        7.75      1.31 o 
   0  10   4       13.06       12.07      1.89 o 
   1  10   4        0.07        0.47      0.68 o 
   2  10   4        0.10        0.62      0.80 o 
   3  10   4        1.01        0.69      0.68 o 
  -2  11   4        0.09       -0.54      0.65 o 
  -1  11   4        0.15       -1.58      1.11 o 
   0  11   4        0.17        1.48      0.76 o 
   1  11   4        0.96        0.43      1.12 o 
   2  11   4        5.48        4.16      1.27 o 
  -7   0   5       10.64        7.27      1.64 o 
  -5   0   5       96.05       93.65      2.59 o 
  -3   0   5       30.08       48.05      3.58 o 
  -1   0   5        3.85        2.75      0.39 o 
   1   0   5      274.19      254.39      6.57 o 
   3   0   5     1447.38     1535.75     38.02 o 
   5   0   5       47.24       34.77      1.97 o 
   7   0   5        0.47       -0.05      1.15 o 
  -7   1   5        3.00        2.74      0.97 o 
  -6   1   5        0.05        0.37      0.74 o 
  -5   1   5       16.30       18.69      1.03 o 
  -4   1   5      211.59      234.45      3.02 o 
  -3   1   5      205.82      201.84      2.49 o 
  -2   1   5       32.30       32.71      0.57 o 
  -1   1   5      331.51      327.77      4.10 o 
   0   1   5      777.45      720.61      8.83 o 
   1   1   5      404.05      388.07      6.96 o 
   2   1   5        3.48        9.85      0.59 o 
   3   1   5       60.41       72.27      1.79 o 
   4   1   5        7.45        8.95      0.79 o 
   5   1   5        6.42       11.25      0.97 o 
   6   1   5        3.38        4.54      0.86 o 
   7   1   5        0.68       -0.24      1.10 o 
  -7   2   5       17.46       16.31      2.16 o 
  -6   2   5        2.97        2.63      0.69 o 
  -5   2   5      193.11      180.80      3.45 o 
  -4   2   5        4.46        5.02      0.43 o 
  -3   2   5        1.07        0.84      0.20 o 
  -2   2   5      493.58      551.52      6.25 o 
  -1   2   5      416.40      434.81      8.08 o 
   0   2   5     1710.44     1614.95     31.58 o 
   1   2   5      167.46      147.17      2.90 o 
   2   2   5      561.04      557.95     10.02 o 
   3   2   5       48.90       35.42      1.67 o 
   4   2   5      278.98      278.69      5.50 o 
   5   2   5        4.79        2.87      0.74 o 
   6   2   5        6.05        6.71      1.67 o 
   7   2   5        4.18        5.49      0.98 o 
  -7   3   5        6.17        5.79      1.71 o 
  -6   3   5        3.99        3.23      1.19 o 
  -5   3   5      165.48      162.10      3.22 o 
  -4   3   5       69.97       76.75      1.48 o 
  -3   3   5       32.24       26.94      0.61 o 
  -2   3   5      523.18      566.49      6.46 o 
  -1   3   5      556.40      673.19      7.56 o 
   0   3   5      776.29      744.76     21.21 o 
   1   3   5       14.92        9.82      0.52 o 
   2   3   5      402.54      452.35      8.30 o 
   3   3   5        0.79        2.69      0.54 o 
   4   3   5       40.62       44.95      1.60 o 
   5   3   5        0.18        1.14      0.90 o 
   6   3   5        0.16        1.13      0.74 o 
   7   3   5        0.76        1.86      1.51 o 
  -7   4   5        4.49        4.28      1.06 o 
  -6   4   5       29.81       34.16      3.25 o 
  -5   4   5       34.10       31.03      1.71 o 
  -4   4   5       93.90       84.40      1.92 o 
  -3   4   5      265.81      282.90      3.93 o 
  -2   4   5        2.53        0.65      0.34 o 
  -1   4   5       30.41       25.55      0.70 o 
   0   4   5      642.64      601.38      7.68 o 
   1   4   5       44.01       46.47      1.15 o 
   2   4   5       22.17       24.26      0.59 o 
   3   4   5       46.72       47.69      1.49 o 
   4   4   5       27.11       22.03      1.27 o 
   5   4   5       11.38       11.84      1.26 o 
   6   4   5        0.10        0.79      1.49 o 
   7   4   5        0.75        1.28      0.90 o 
  -7   5   5        0.02        0.27      0.85 o 
  -6   5   5        1.24        0.51      0.81 o 
  -5   5   5       22.49       24.64      1.71 o 
  -4   5   5        0.11        0.35      0.62 o 
  -3   5   5      101.95       91.70      1.70 o 
  -2   5   5        2.65        1.96      0.33 o 
  -1   5   5      829.78      884.46      9.96 o 
   0   5   5       10.67       15.89      0.56 o 
   1   5   5      181.64      171.73      3.46 o 
   2   5   5        0.11       -0.44      0.35 o 
   3   5   5        7.40        8.08      0.76 o 
   4   5   5        3.35        1.88      0.95 o 
   5   5   5       17.37       18.49      1.09 o 
   6   5   5        5.84        7.48      0.91 o 
   7   5   5        0.63        0.50      0.77 o 
  -6   6   5        1.92        2.31      0.92 o 
  -5   6   5       17.63       20.83      1.61 o 
  -4   6   5      137.85      136.83      3.03 o 
  -3   6   5        2.03        2.03      0.45 o 
  -2   6   5      155.30      147.67      2.78 o 
  -1   6   5       62.53       60.94      1.25 o 
   0   6   5       19.67       15.43      0.98 o 
   1   6   5        6.21        5.89      0.52 o 
   2   6   5        0.19        0.00      0.48 o 
   3   6   5       76.88       67.54      1.99 o 
   4   6   5        0.03        0.48      0.62 o 
   5   6   5        2.33        3.52      0.69 o 
   6   6   5        0.01       -0.27      1.41 o 
  -6   7   5        0.87       -0.38      1.35 o 
  -5   7   5        5.57        6.01      1.30 o 
  -4   7   5        1.03        2.29      0.65 o 
  -3   7   5       41.43       49.21      1.53 o 
  -2   7   5       10.51        8.38      0.70 o 
  -1   7   5       29.32       29.75      1.09 o 
   0   7   5        8.83       11.66      0.77 o 
   1   7   5        1.30       -0.20      0.49 o 
   2   7   5        3.48        4.29      0.75 o 
   3   7   5        0.79        1.63      0.62 o 
   4   7   5       17.13       16.48      1.22 o 
   5   7   5        3.64        3.91      0.84 o 
   6   7   5        2.91        3.78      0.98 o 
  -5   8   5        4.26        4.53      1.05 o 
  -4   8   5        0.11        0.91      0.63 o 
  -3   8   5       58.20       59.19      2.19 o 
  -2   8   5       14.59       12.74      0.90 o 
  -1   8   5        2.91        4.37      0.63 o 
   0   8   5       43.00       52.74      1.53 o 
   1   8   5        9.73       11.12      0.99 o 
   2   8   5       11.20       10.90      1.46 o 
   3   8   5        9.01        6.70      0.86 o 
   4   8   5        0.14       -0.15      0.69 o 
   5   8   5        0.00        0.90      0.66 o 
  -5   9   5        0.46       -0.41      1.33 o 
  -4   9   5        0.99        1.51      0.90 o 
  -3   9   5        6.55        8.88      1.94 o 
  -2   9   5       14.01       13.58      0.99 o 
  -1   9   5       43.05       44.22      1.47 o 
   0   9   5        2.18        0.63      0.67 o 
   1   9   5        3.48        4.03      1.39 o 
   2   9   5        5.44        6.42      0.92 o 
   3   9   5        7.20        5.83      1.30 o 
   4   9   5        0.27        0.58      0.66 o 
  -4  10   5        0.46        0.23      0.84 o 
  -3  10   5        2.43        1.65      1.96 o 
  -2  10   5        1.16        1.71      0.88 o 
  -1  10   5        6.72        6.59      0.81 o 
   0  10   5        0.37        0.22      0.83 o 
   1  10   5        9.68        7.95      1.01 o 
   2  10   5        0.68        0.23      1.03 o 
   3  10   5        3.35        3.25      0.83 o 
  -2  11   5       17.24       20.67      1.27 o 
  -1  11   5        2.27        2.82      0.88 o 
   0  11   5        3.87        3.41      0.92 o 
   1  11   5        0.03        0.46      0.69 o 
  -6   0   6      365.83      403.90     11.66 o 
  -4   0   6       22.66       31.32      1.81 o 
  -2   0   6        9.15       18.12      1.02 o 
   0   0   6       42.46       29.23      0.81 o 
   2   0   6       32.52       28.18      1.32 o 
   4   0   6       34.89       31.03      1.69 o 
   6   0   6        3.54        3.38      1.27 o 
  -7   1   6        2.53        1.20      0.89 o 
  -6   1   6       35.18       30.99      1.75 o 
  -5   1   6       18.36       17.42      1.01 o 
  -4   1   6      132.81      130.64      2.19 o 
  -3   1   6        0.16        0.62      0.26 o 
  -2   1   6      234.84      321.35      4.78 o 
  -1   1   6     1406.00     1406.81     17.29 o 
   0   1   6     2706.75     2789.06     33.83 o 
   1   1   6       32.19       30.28      0.89 o 
   2   1   6       13.54       14.03      0.72 o 
   3   1   6       62.04       53.73      1.53 o 
   4   1   6       58.71       54.62      1.65 o 
   5   1   6        6.93        6.44      0.88 o 
   6   1   6        1.53        1.39      0.88 o 
   7   1   6        3.56        2.77      1.03 o 
  -7   2   6       39.73       49.30      3.28 o 
  -6   2   6       40.39       46.02      1.66 o 
  -5   2   6       42.79       49.03      1.56 o 
  -4   2   6      122.23      117.16      2.80 o 
  -3   2   6       12.41       17.03      0.46 o 
  -2   2   6      231.87      279.94      3.30 o 
  -1   2   6       14.45       14.27      0.38 o 
   0   2   6       45.01       53.91      1.26 o 
   1   2   6       59.31       51.89      1.21 o 
   2   2   6       11.15       13.13      0.68 o 
   3   2   6        3.58        2.86      0.48 o 
   4   2   6        0.79        0.10      0.57 o 
   5   2   6       11.12        7.92      0.90 o 
   6   2   6        0.68       -0.14      0.84 o 
   7   2   6        2.43        2.55      0.89 o 
  -7   3   6        0.06       -0.81      1.11 o 
  -6   3   6        1.30        2.19      0.86 o 
  -5   3   6      135.45      137.85      3.45 o 
  -4   3   6       47.81       54.78      1.21 o 
  -3   3   6      110.56      110.50      1.57 o 
  -2   3   6      215.97      234.18      2.86 o 
  -1   3   6       62.15       48.27      0.78 o 
   0   3   6       69.41       86.27      1.87 o 
   1   3   6        0.02        0.50      0.23 o 
   2   3   6      164.08      181.72      3.68 o 
   3   3   6      225.27      217.00      4.37 o 
   4   3   6       13.20       13.78      0.93 o 
   5   3   6       64.73       64.03      1.95 o 
   6   3   6        1.62        2.48      0.80 o 
   7   3   6        8.91       10.08      2.10 o 
  -7   4   6        5.38        6.58      1.13 o 
  -6   4   6        0.04       -0.97      0.79 o 
  -5   4   6        4.13        2.77      0.93 o 
  -4   4   6       57.94       44.07      1.33 o 
  -3   4   6       42.30       43.53      0.87 o 
  -2   4   6       74.47      100.36      1.44 o 
  -1   4   6       11.69       15.82      0.45 o 
   0   4   6      238.09      242.01      3.31 o 
   1   4   6       36.43       53.50      1.12 o 
   2   4   6        1.75        4.33      0.40 o 
   3   4   6        0.03       -0.11      0.40 o 
   4   4   6        0.65        0.93      0.61 o 
   5   4   6        1.73        0.82      0.69 o 
   6   4   6        4.05        5.69      0.87 o 
   7   4   6        0.02       -0.37      0.69 o 
  -7   5   6        0.77        0.99      0.91 o 
  -6   5   6        1.57        1.12      0.80 o 
  -5   5   6        3.10        2.35      0.87 o 
  -4   5   6       99.58       87.62      3.66 o 
  -3   5   6      113.84      123.59      2.10 o 
  -2   5   6        4.32        4.50      0.43 o 
  -1   5   6       15.59       14.75      0.50 o 
   0   5   6       21.10       21.20      0.64 o 
   1   5   6       27.89       22.39      0.63 o 
   2   5   6        3.15        3.80      0.68 o 
   3   5   6       12.32       14.04      0.95 o 
   4   5   6       36.47       40.09      1.53 o 
   5   5   6       27.08       23.04      1.23 o 
   6   5   6       24.87       26.04      2.37 o 
   7   5   6        1.95        3.71      1.17 o 
  -6   6   6        1.82        2.00      0.95 o 
  -5   6   6        6.11        5.79      1.11 o 
  -4   6   6       16.06       15.29      1.01 o 
  -3   6   6       28.82       35.65      1.04 o 
  -2   6   6       69.51       70.13      1.71 o 
  -1   6   6       64.78       58.69      1.25 o 
   0   6   6       35.58       40.67      1.16 o 
   1   6   6      271.91      265.99      4.41 o 
   2   6   6        4.57        5.27      0.68 o 
   3   6   6       31.88       33.00      1.37 o 
   4   6   6       15.32       13.10      1.35 o 
   5   6   6        1.36        1.17      0.64 o 
   6   6   6        1.34        2.33      0.76 o 
  -6   7   6        0.23        0.78      0.90 o 
  -5   7   6        0.16       -0.80      0.74 o 
  -4   7   6       24.75       24.42      1.47 o 
  -3   7   6        4.88        5.70      0.72 o 
  -2   7   6       77.33       86.81      1.73 o 
  -1   7   6        8.29       10.44      0.75 o 
   0   7   6       82.87       82.95      1.88 o 
   1   7   6        1.85        1.94      0.80 o 
   2   7   6        1.90        4.34      0.72 o 
   3   7   6        1.01        1.27      0.62 o 
   4   7   6       14.07       13.52      1.10 o 
   5   7   6        1.31        1.74      1.09 o 
   6   7   6        2.77        3.27      1.15 o 
  -5   8   6        1.99        1.88      1.27 o 
  -4   8   6        2.78        2.03      0.67 o 
  -3   8   6       63.01       55.31      2.11 o 
  -2   8   6        1.49        1.51      0.57 o 
  -1   8   6        5.47        3.71      0.79 o 
   0   8   6       96.32       90.60      2.10 o 
   1   8   6        1.16        1.37      0.63 o 
   2   8   6        0.01        0.59      0.97 o 
   3   8   6        0.69        0.21      0.70 o 
   4   8   6        5.42        3.98      0.81 o 
   5   8   6        1.79        2.33      0.89 o 
  -4   9   6        1.90        2.66      0.93 o 
  -3   9   6       18.47       22.48      1.89 o 
  -2   9   6        1.73        2.57      0.65 o 
  -1   9   6       11.50        9.96      0.86 o 
   0   9   6        7.65        7.01      0.94 o 
   1   9   6        8.61        8.24      0.94 o 
   2   9   6        0.04        0.32      0.67 o 
   3   9   6        3.37        4.36      0.84 o 
   4   9   6        1.37        0.72      0.68 o 
  -3  10   6        1.53       -0.65      1.32 o 
  -2  10   6        6.96        7.27      0.92 o 
  -1  10   6        1.14        0.86      0.66 o 
   0  10   6        5.73        4.23      1.01 o 
   1  10   6        0.42        1.00      0.68 o 
   2  10   6        0.05        1.23      0.79 o 
   3  10   6        0.76        0.57      0.72 o 
  -2  11   6        0.39       -0.20      1.24 o 
  -1  11   6        0.00       -0.40      0.72 o 
   0  11   6        0.45        0.69      0.76 o 
   1  11   6        1.57        3.04      0.90 o 
  -7   0   7        6.31        3.28      1.53 o 
  -5   0   7       38.34       60.13      2.05 o 
  -3   0   7     1589.29     1818.63     44.44 o 
  -1   0   7       20.55       24.83      0.68 o 
   1   0   7     4138.74     4186.33    102.50 o 
   3   0   7      146.68      160.86      4.75 o 
   5   0   7       23.41       24.99      1.81 o 
   7   0   7        1.54        1.01      1.28 o 
  -7   1   7        6.80        4.39      1.14 o 
  -6   1   7        9.54       10.00      1.75 o 
  -5   1   7      172.16      191.69      3.63 o 
  -4   1   7      163.59      167.95      2.68 o 
  -3   1   7      421.87      485.30      6.31 o 
  -2   1   7      590.02      644.75      9.27 o 
  -1   1   7     1131.41     1081.91     13.21 o 
   0   1   7       56.33       51.09      0.85 o 
   1   1   7       47.42       57.26      1.36 o 
   2   1   7       12.68       24.94      0.93 o 
   3   1   7       38.76       43.46      1.38 o 
   4   1   7        3.09        3.82      0.67 o 
   5   1   7        7.58        5.28      0.85 o 
   6   1   7        1.41        1.68      0.85 o 
   7   1   7        5.64        7.23      1.62 o 
  -7   2   7       11.13       11.33      1.95 o 
  -6   2   7        2.64        5.71      0.83 o 
  -5   2   7      156.46      176.46      3.45 o 
  -4   2   7       23.04       24.46      1.08 o 
  -3   2   7      239.77      256.48      3.57 o 
  -2   2   7      213.28      235.04      3.29 o 
  -1   2   7      103.64      118.63      1.67 o 
   0   2   7      763.68      802.53     10.10 o 
   1   2   7       16.22       22.22      1.20 o 
   2   2   7        6.47        6.94      0.63 o 
   3   2   7        9.37        8.52      0.71 o 
   4   2   7        1.06        0.80      0.58 o 
   5   2   7        3.21        3.51      0.79 o 
   6   2   7        1.33        2.35      0.80 o 
   7   2   7        2.98        4.43      0.98 o 
  -7   3   7       11.44        9.20      1.87 o 
  -6   3   7        2.58        2.09      0.86 o 
  -5   3   7        6.78        7.00      0.82 o 
  -4   3   7       71.30       63.31      1.74 o 
  -3   3   7        0.37        1.08      0.29 o 
  -2   3   7     1434.10     1511.78     16.75 o 
  -1   3   7      101.33      103.56      1.53 o 
   0   3   7      110.44      115.66      2.41 o 
   1   3   7        0.05        0.23      0.21 o 
   2   3   7      483.81      488.40      8.99 o 
   3   3   7       21.24       17.94      0.92 o 
   4   3   7        8.42        8.16      0.81 o 
   5   3   7        6.08        7.65      0.94 o 
   6   3   7        0.17        0.46      0.73 o 
   7   3   7        2.80        2.82      0.91 o 
  -7   4   7        0.43       -0.91      0.82 o 
  -6   4   7       38.72       45.55      2.16 o 
  -5   4   7       29.48       26.93      1.62 o 
  -4   4   7      188.93      193.19      4.61 o 
  -3   4   7       60.96       53.20      1.18 o 
  -2   4   7        0.01        0.14      0.22 o 
  -1   4   7       59.36       69.94      1.08 o 
   0   4   7      192.56      214.95      2.99 o 
   1   4   7       18.92       21.59      0.68 o 
   2   4   7        0.82       -0.01      0.29 o 
   3   4   7       57.49       61.15      1.79 o 
   4   4   7        2.05        2.75      0.62 o 
   5   4   7        0.37        0.47      0.69 o 
   6   4   7       13.06       16.81      1.28 o 
   7   4   7        0.01        0.22      0.96 o 
  -7   5   7        4.46        5.86      1.19 o 
  -6   5   7        0.14       -1.13      0.75 o 
  -5   5   7        0.75        1.57      0.86 o 
  -4   5   7        7.82        9.84      0.81 o 
  -3   5   7        8.65       11.97      2.04 o 
  -2   5   7       41.13       49.25      1.10 o 
  -1   5   7      467.89      457.22      6.97 o 
   0   5   7        0.21        1.29      0.29 o 
   1   5   7       87.67       87.95      1.48 o 
   2   5   7        6.46       10.97      0.83 o 
   3   5   7       76.95       66.56      1.94 o 
   4   5   7       38.72       34.72      1.39 o 
   5   5   7       10.29       12.54      1.03 o 
   6   5   7        1.14        1.91      0.77 o 
  -6   6   7        0.01        0.26      0.76 o 
  -5   6   7       15.61       16.16      1.48 o 
  -4   6   7      113.68      114.44      5.52 o 
  -3   6   7        5.95        7.68      0.72 o 
  -2   6   7       12.35       13.13      0.67 o 
  -1   6   7        0.95        0.95      0.36 o 
   0   6   7       24.45       23.21      0.90 o 
   1   6   7        0.00       -0.01      0.38 o 
   2   6   7       31.34       26.52      1.16 o 
   3   6   7       16.98       17.05      1.08 o 
   4   6   7        2.65        2.85      0.74 o 
   5   6   7       11.18       11.22      1.03 o 
   6   6   7        0.32        0.45      0.73 o 
  -6   7   7        1.44        1.34      0.87 o 
  -5   7   7        0.70        1.54      0.92 o 
  -4   7   7        0.99        0.85      1.15 o 
  -3   7   7       14.98       17.69      1.06 o 
  -2   7   7        0.90        0.67      0.37 o 
  -1   7   7       13.36       14.66      0.84 o 
   0   7   7        1.78        1.54      0.46 o 
   1   7   7        1.92        1.75      0.59 o 
   2   7   7        6.71        4.14      0.68 o 
   3   7   7       42.54       39.55      1.60 o 
   4   7   7        0.01        0.68      0.64 o 
   5   7   7       20.74       23.97      1.31 o 
   6   7   7        0.00        0.73      1.01 o 
  -5   8   7        0.66        0.26      0.79 o 
  -4   8   7        0.16       -0.61      1.07 o 
  -3   8   7       11.25       11.46      1.15 o 
  -2   8   7        0.00       -0.71      0.47 o 
  -1   8   7        0.29        0.06      0.46 o 
   0   8   7       18.69       16.80      0.93 o 
   1   8   7        1.83        2.67      0.70 o 
   2   8   7        0.40        0.74      0.66 o 
   3   8   7        1.43        1.60      0.73 o 
   4   8   7        0.55        0.45      1.33 o 
   5   8   7        0.07        0.39      0.67 o 
  -4   9   7        0.61       -0.23      0.83 o 
  -3   9   7        2.37        2.44      0.92 o 
  -2   9   7        6.55        8.04      0.92 o 
  -1   9   7       13.67       14.73      1.49 o 
   0   9   7        0.47        0.35      0.62 o 
   1   9   7        0.97        1.06      0.67 o 
   2   9   7        0.72        0.63      0.68 o 
   3   9   7       12.15       11.86      1.17 o 
   4   9   7        8.14        8.19      1.30 o 
  -3  10   7        0.01       -0.08      0.84 o 
  -2  10   7        0.01       -0.68      0.80 o 
  -1  10   7        2.45        3.30      0.86 o 
   0  10   7        3.20        4.50      0.89 o 
   1  10   7        4.80        4.41      0.87 o 
   2  10   7        0.63        0.83      0.73 o 
   3  10   7        0.19        0.76      0.68 o 
  -2  11   7        5.94        3.76      1.66 o 
  -1  11   7        0.15       -0.38      0.75 o 
   0  11   7        0.30        0.01      0.73 o 
   1  11   7        0.45        0.59      0.94 o 
  -6   0   8      100.82      114.03      4.63 o 
  -4   0   8        0.55        0.22      0.51 o 
  -2   0   8      407.77      389.88     10.11 o 
   0   0   8      340.83      419.18      7.50 o 
   2   0   8       47.31       49.06      1.90 o 
   4   0   8      572.35      574.47     15.09 o 
   6   0   8       37.46       31.01      2.31 o 
  -7   1   8        1.39        0.89      0.96 o 
  -6   1   8       57.81       62.55      2.38 o 
  -5   1   8        0.75        0.07      0.53 o 
  -4   1   8       42.36       47.43      1.24 o 
  -3   1   8       23.62       27.03      1.14 o 
  -2   1   8      171.93      211.93      3.29 o 
  -1   1   8      519.62      552.73      6.88 o 
   0   1   8      613.44      685.23      8.51 o 
   1   1   8      298.59      310.78      5.74 o 
   2   1   8      366.58      361.59      6.73 o 
   3   1   8      160.60      141.04      3.08 o 
   4   1   8       43.62       43.74      2.43 o 
   5   1   8       31.79       28.57      1.59 o 
   6   1   8       24.62       25.32      1.50 o 
   7   1   8        2.74        2.96      0.95 o 
  -7   2   8       20.06       21.14      2.54 o 
  -6   2   8       13.09       17.29      1.17 o 
  -5   2   8       32.41       36.66      1.43 o 
  -4   2   8       32.11       35.25      1.47 o 
  -3   2   8        0.01        0.01      0.22 o 
  -2   2   8      562.30      609.30      7.61 o 
  -1   2   8       34.33       40.43      0.73 o 
   0   2   8        0.77        0.62      0.26 o 
   1   2   8       78.18       77.83      1.46 o 
   2   2   8      141.12      148.52      3.09 o 
   3   2   8      139.31      146.60      3.46 o 
   4   2   8       77.53       86.55      2.30 o 
   5   2   8       42.07       46.07      1.73 o 
   6   2   8       14.93       13.39      1.21 o 
   7   2   8        0.11        1.06      0.84 o 
  -7   3   8        0.09        3.20      1.53 o 
  -6   3   8        7.35        9.16      1.23 o 
  -5   3   8      107.26       97.03      2.36 o 
  -4   3   8      118.03      114.34      2.46 o 
  -3   3   8        7.25        6.38      0.44 o 
  -2   3   8       18.03       16.62      0.47 o 
  -1   3   8        2.56        2.91      0.26 o 
   0   3   8      269.41      278.97      4.26 o 
   1   3   8       28.99       24.75      2.28 o 
   2   3   8       99.83      110.21      2.48 o 
   3   3   8       40.58       37.12      1.30 o 
   4   3   8        0.46        0.65      0.59 o 
   5   3   8       82.43       78.37      2.35 o 
   6   3   8       14.21       15.27      1.29 o 
   7   3   8        3.66        3.07      1.01 o 
  -7   4   8        2.25        1.60      1.00 o 
  -6   4   8        0.62       -0.23      0.82 o 
  -5   4   8       32.75       36.55      1.97 o 
  -4   4   8        1.14        2.53      0.82 o 
  -3   4   8       59.72       62.70      1.29 o 
  -2   4   8        2.94        2.62      0.36 o 
  -1   4   8       91.85       89.52      1.32 o 
   0   4   8      135.45      125.97      3.55 o 
   1   4   8       41.37       45.24      1.11 o 
   2   4   8       92.93       95.59      1.84 o 
   3   4   8       82.75       81.96      2.20 o 
   4   4   8        9.49        8.48      0.84 o 
   5   4   8        0.00        0.89      0.69 o 
   6   4   8        5.53        7.98      1.02 o 
   7   4   8        0.21        2.21      1.20 o 
  -6   5   8        0.12       -0.32      0.85 o 
  -5   5   8       31.78       27.56      1.69 o 
  -4   5   8       30.24       32.22      1.82 o 
  -3   5   8       26.55       28.70      1.13 o 
  -2   5   8        5.00        3.55      0.45 o 
  -1   5   8       18.84       21.22      1.15 o 
   0   5   8       13.99       15.64      0.62 o 
   1   5   8       24.12       30.36      0.78 o 
   2   5   8       20.46       21.29      1.24 o 
   3   5   8       13.91       12.88      0.98 o 
   4   5   8        9.33        8.18      0.87 o 
   5   5   8        0.04        0.44      0.86 o 
   6   5   8       33.23       32.28      1.89 o 
  -6   6   8        2.64        2.50      1.01 o 
  -5   6   8        6.23        5.10      1.11 o 
  -4   6   8        0.10        0.03      0.87 o 
  -3   6   8        1.29        0.17      0.58 o 
  -2   6   8       12.89       11.40      0.65 o 
  -1   6   8        5.50        7.41      0.73 o 
   0   6   8       11.94       12.07      0.71 o 
   1   6   8       43.39       46.00      1.38 o 
   2   6   8       24.65       18.63      1.05 o 
   3   6   8       60.14       48.50      3.40 o 
   4   6   8        2.98        3.95      0.61 o 
   5   6   8        0.05        0.63      0.68 o 
   6   6   8        5.85        6.79      0.98 o 
  -6   7   8        0.09       -0.12      0.89 o 
  -5   7   8        0.03       -0.39      0.79 o 
  -4   7   8        7.92        5.60      1.03 o 
  -3   7   8        7.68        4.57      0.72 o 
  -2   7   8        8.62        8.61      1.11 o 
  -1   7   8       11.87       12.53      0.82 o 
   0   7   8       17.87       17.66      0.88 o 
   1   7   8       19.58       22.32      1.17 o 
   2   7   8        0.37       -0.16      0.53 o 
   3   7   8        5.32        5.62      0.86 o 
   4   7   8        2.80        1.35      0.74 o 
   5   7   8        5.33        5.96      0.88 o 
  -5   8   8        0.33       -0.16      0.82 o 
  -4   8   8        0.11        0.33      0.78 o 
  -3   8   8       10.89        9.38      1.11 o 
  -2   8   8        2.39        2.45      0.80 o 
  -1   8   8        2.02        1.59      0.56 o 
   0   8   8       14.56       15.21      0.93 o 
   1   8   8        1.60        1.15      0.68 o 
   2   8   8        1.78        2.80      0.75 o 
   3   8   8        1.22        0.54      0.66 o 
   4   8   8        0.02        0.37      0.69 o 
   5   8   8        0.59        1.38      1.06 o 
  -4   9   8        0.65        2.00      1.53 o 
  -3   9   8        5.05        4.27      1.02 o 
  -2   9   8        4.11        3.47      0.93 o 
  -1   9   8        1.66        1.66      0.61 o 
   0   9   8        2.49        1.73      1.05 o 
   1   9   8        9.55       11.56      1.11 o 
   2   9   8        2.97        4.13      0.84 o 
   3   9   8        0.44        1.39      0.71 o 
   4   9   8        0.69        0.75      0.75 o 
  -3  10   8        1.13        0.02      0.84 o 
  -2  10   8        1.15        1.59      1.42 o 
  -1  10   8        0.68       -0.61      0.70 o 
   0  10   8        0.29        0.13      0.67 o 
   1  10   8        0.01       -0.84      0.67 o 
   2  10   8        2.24        2.38      0.80 o 
  -1  11   8        4.67        6.50      1.53 o 
   0  11   8        0.26        0.80      1.09 o 
   1  11   8        0.05       -0.26      1.02 o 
  -7   0   9        0.16        1.56      1.38 o 
  -5   0   9        6.14        5.02      1.15 o 
  -3   0   9      907.12      973.22     24.39 o 
  -1   0   9        0.29        0.27      0.24 o 
   1   0   9     2106.89     2395.15     58.70 o 
   3   0   9      137.32      119.29      3.84 o 
   5   0   9       10.31       12.18      1.61 o 
   7   0   9        0.01       -0.15      1.32 o 
  -7   1   9        2.95        2.40      1.04 o 
  -6   1   9        1.09        1.78      0.87 o 
  -5   1   9        0.15       -0.56      0.55 o 
  -4   1   9        1.21        1.66      0.51 o 
  -3   1   9       40.89       49.11      1.56 o 
  -2   1   9        4.45        2.95      0.26 o 
  -1   1   9        8.61        6.75      0.47 o 
   0   1   9      167.01      167.04      2.31 o 
   1   1   9     3287.37     3409.14     68.21 o 
   2   1   9       29.32       34.09      1.13 o 
   3   1   9      143.67      151.69      3.30 o 
   4   1   9        9.27        9.49      0.93 o 
   5   1   9      123.66      115.79      4.34 o 
   6   1   9        5.98        7.37      1.07 o 
   7   1   9        0.57       -0.21      0.91 o 
  -7   2   9        0.57        1.98      1.43 o 
  -6   2   9        0.24        0.10      0.64 o 
  -5   2   9       31.78       28.76      1.31 o 
  -4   2   9      109.55      121.53      2.53 o 
  -3   2   9        1.77        5.22      0.52 o 
  -2   2   9      300.44      312.67      5.67 o 
  -1   2   9      134.51      137.10      1.93 o 
   0   2   9     1174.97     1227.28     15.07 o 
   1   2   9       78.41      115.82      2.02 o 
   2   2   9       88.46       99.52      2.29 o 
   3   2   9      246.08      238.97      4.82 o 
   4   2   9        2.52        3.00      0.75 o 
   5   2   9       51.24       55.40      1.97 o 
   6   2   9        4.20        5.02      1.65 o 
   7   2   9        5.00        5.85      1.11 o 
  -7   3   9        3.19        1.90      1.51 o 
  -6   3   9        0.93       -0.22      0.76 o 
  -5   3   9        0.13       -0.39      0.63 o 
  -4   3   9        0.71        1.03      0.52 o 
  -3   3   9        1.83        2.62      0.48 o 
  -2   3   9       38.88       43.44      0.94 o 
  -1   3   9        5.63        7.60      0.38 o 
   0   3   9       27.85       24.86      0.63 o 
   1   3   9      283.94      290.14      4.49 o 
   2   3   9      499.37      498.47      7.44 o 
   3   3   9      238.06      245.75      4.97 o 
   4   3   9      103.40       93.59      2.46 o 
   5   3   9       12.21       12.03      1.64 o 
   6   3   9        0.47        1.12      0.85 o 
   7   3   9        2.54        2.24      1.15 o 
  -7   4   9        1.97        2.13      0.98 o 
  -6   4   9       14.46       15.07      1.48 o 
  -5   4   9        1.10        0.52      0.82 o 
  -4   4   9       56.28       63.42      3.48 o 
  -3   4   9       32.93       26.02      1.77 o 
  -2   4   9        3.28        5.46      0.41 o 
  -1   4   9      140.37      128.97      1.77 o 
   0   4   9       11.22       13.17      0.60 o 
   1   4   9       16.84       14.71      0.64 o 
   2   4   9      157.68      177.17      3.28 o 
   3   4   9       20.64       18.08      1.02 o 
   4   4   9       14.38       14.21      1.07 o 
   5   4   9       39.07       41.10      2.43 o 
   6   4   9        4.01        4.76      0.92 o 
  -6   5   9        0.32        0.87      0.93 o 
  -5   5   9        1.34        2.01      0.93 o 
  -4   5   9       10.07       11.31      1.20 o 
  -3   5   9        2.88        2.72      0.53 o 
  -2   5   9       45.84       42.06      1.74 o 
  -1   5   9      355.94      374.51      4.51 o 
   0   5   9        4.43        4.32      0.35 o 
   1   5   9        8.70        9.08      0.51 o 
   2   5   9      263.76      256.58      5.24 o 
   3   5   9        0.00       -0.69      0.63 o 
   4   5   9       63.52       65.69      2.08 o 
   5   5   9        0.45        1.12      0.74 o 
   6   5   9        0.17       -0.36      0.73 o 
  -6   6   9        0.17       -0.26      0.87 o 
  -5   6   9       15.87       14.59      1.43 o 
  -4   6   9       15.30       15.29      2.24 o 
  -3   6   9        9.71       10.13      1.06 o 
  -2   6   9        0.44       -0.22      0.44 o 
  -1   6   9       24.87       20.44      2.00 o 
   0   6   9        0.29        0.31      0.32 o 
   1   6   9        2.46        1.92      0.44 o 
   2   6   9       79.47       73.06      2.10 o 
   3   6   9       12.33       13.28      1.05 o 
   4   6   9        0.03        0.77      0.63 o 
   5   6   9       15.52       11.93      1.11 o 
   6   6   9       10.84       13.98      1.84 o 
  -5   7   9        0.52        1.09      0.91 o 
  -4   7   9        0.59        0.29      0.86 o 
  -3   7   9        0.02       -0.25      0.54 o 
  -2   7   9       45.38       47.52      1.85 o 
  -1   7   9        0.25        0.15      0.44 o 
   0   7   9       35.60       37.47      1.22 o 
   1   7   9        2.95        3.00      0.70 o 
   2   7   9       39.20       32.30      1.40 o 
   3   7   9       14.20       17.84      1.83 o 
   4   7   9        0.59        0.17      0.64 o 
   5   7   9        2.69        3.11      0.72 o 
  -5   8   9        4.10        4.89      1.16 o 
  -4   8   9        0.14       -0.97      0.79 o 
  -3   8   9        2.57        4.71      0.96 o 
  -2   8   9        4.23        3.03      0.79 o 
  -1   8   9        5.89        6.71      0.73 o 
   0   8   9       14.57       15.69      0.95 o 
   1   8   9        4.36        4.07      1.58 o 
   2   8   9        0.17        0.42      0.64 o 
   3   8   9        0.36        0.85      0.68 o 
   4   8   9        1.39        1.37      1.40 o 
  -4   9   9        0.12       -0.81      1.30 o 
  -3   9   9        1.57        1.39      0.87 o 
  -2   9   9        0.01        0.19      1.55 o 
  -1   9   9        0.11        0.56      0.83 o 
   0   9   9        0.03       -1.17      0.80 o 
   1   9   9        2.43        2.69      1.09 o 
   2   9   9        0.22        0.61      0.83 o 
   3   9   9        2.74        1.32      0.70 o 
  -3  10   9        0.10       -0.26      1.06 o 
  -2  10   9        0.71       -0.60      1.20 o 
  -1  10   9        0.69        2.00      1.19 o 
   0  10   9        3.49        2.87      1.48 o 
   1  10   9        2.86        3.75      0.84 o 
   2  10   9        0.06        0.06      0.68 o 
   0  11   9        0.07        0.62      1.12 o 
  -6   0  10       27.95       26.95      2.62 o 
  -4   0  10       12.92       12.67      1.43 o 
  -2   0  10       41.60       40.87      1.81 o 
   0   0  10      593.35      625.72     12.83 o 
   2   0  10        2.52        0.54      0.67 o 
   4   0  10      562.74      608.44     16.08 o 
   6   0  10       21.34       16.86      2.00 o 
  -7   1  10        0.48        0.10      0.91 o 
  -6   1  10        2.03        1.85      0.93 o 
  -5   1  10        6.04        4.87      0.72 o 
  -4   1  10       39.48       39.83      1.33 o 
  -3   1  10       25.70       21.82      1.09 o 
  -2   1  10        0.02        0.16      0.33 o 
  -1   1  10        6.24        3.87      0.26 o 
   0   1  10     2048.68     2281.22     27.77 o 
   1   1  10      479.49      471.29      6.99 o 
   2   1  10      332.05      337.24      6.39 o 
   3   1  10       86.83       84.78      3.43 o 
   4   1  10      542.87      520.43      9.85 o 
   5   1  10       23.07       23.23      1.92 o 
   6   1  10       17.76       16.06      1.35 o 
   7   1  10        0.01       -0.70      0.90 o 
  -7   2  10       10.38        9.68      1.92 o 
  -6   2  10        0.64       -0.48      0.67 o 
  -5   2  10        3.38        1.30      0.66 o 
  -4   2  10        2.91        3.01      0.58 o 
  -3   2  10       99.61      104.10      2.17 o 
  -2   2  10       30.24       31.48      0.82 o 
  -1   2  10        4.03        3.27      0.25 o 
   0   2  10        3.95        1.77      0.26 o 
   1   2  10        1.26        2.36      0.36 o 
   2   2  10      126.58      111.07      2.52 o 
   3   2  10      126.59      135.65      3.08 o 
   4   2  10       29.12       35.44      1.49 o 
   5   2  10       69.73       67.17      2.20 o 
   6   2  10        9.77       11.90      1.41 o 
   7   2  10        0.23        0.24      1.24 o 
  -7   3  10        0.30        0.23      1.33 o 
  -6   3  10        0.01       -0.44      0.94 o 
  -5   3  10        7.53        7.69      0.92 o 
  -4   3  10       32.28       37.57      1.35 o 
  -3   3  10       49.41       40.62      1.25 o 
  -2   3  10       80.27       81.94      1.61 o 
  -1   3  10      238.41      241.97      3.27 o 
   0   3  10      327.22      346.10      4.88 o 
   1   3  10      252.53      261.77      4.13 o 
   2   3  10        4.96        4.65      0.48 o 
   3   3  10        8.47       11.23      0.92 o 
   4   3  10       86.88       91.70      3.02 o 
   5   3  10       69.69       75.01      2.34 o 
   6   3  10        1.71        2.20      0.87 o 
  -6   4  10        0.71        0.71      1.25 o 
  -5   4  10        1.03        0.56      0.87 o 
  -4   4  10       18.64       15.79      1.53 o 
  -3   4  10        0.01       -0.01      0.41 o 
  -2   4  10        1.24        1.74      0.35 o 
  -1   4  10       11.07       11.80      0.61 o 
   0   4  10       43.98       40.10      1.04 o 
   1   4  10      368.28      350.50      6.69 o 
   2   4  10        8.56        8.26      0.58 o 
   3   4  10       39.42       40.02      1.14 o 
   4   4  10       39.95       40.37      2.21 o 
   5   4  10        8.44        7.92      1.01 o 
   6   4  10        4.88        5.33      0.99 o 
  -6   5  10        0.95        0.12      1.63 o 
  -5   5  10        6.34        5.49      1.11 o 
  -4   5  10        0.51        1.56      0.94 o 
  -3   5  10       16.93       22.47      1.45 o 
  -2   5  10       12.34       13.47      0.80 o 
  -1   5  10      103.46      109.97      1.64 o 
   0   5  10       26.54       30.98      0.94 o 
   1   5  10       36.18       35.58      1.03 o 
   2   5  10       65.03       64.90      1.94 o 
   3   5  10       13.57       10.02      0.90 o 
   4   5  10       11.31       11.40      1.26 o 
   5   5  10        9.66       11.72      1.12 o 
   6   5  10        1.66        1.69      0.85 o 
  -6   6  10        2.75        3.63      1.04 o 
  -5   6  10        2.40        4.54      1.07 o 
  -4   6  10        0.54        1.20      0.87 o 
  -3   6  10       31.65       31.58      1.75 o 
  -2   6  10       78.24       78.01      1.91 o 
  -1   6  10        7.98        6.96      0.62 o 
   0   6  10       29.59       30.83      0.91 o 
   1   6  10        3.56        4.26      0.53 o 
   2   6  10       65.81       55.11      1.80 o 
   3   6  10        2.68        3.39      0.79 o 
   4   6  10        8.31        8.73      1.62 o 
   5   6  10        1.85        1.88      0.74 o 
  -5   7  10        0.09       -0.20      0.80 o 
  -4   7  10        0.50       -0.51      0.82 o 
  -3   7  10        5.92        7.38      1.21 o 
  -2   7  10       20.57       21.14      1.08 o 
  -1   7  10       10.62        7.76      0.91 o 
   0   7  10        8.94        9.96      0.76 o 
   1   7  10       82.02       79.22      2.26 o 
   2   7  10        0.00        1.27      0.69 o 
   3   7  10       12.74       14.28      1.16 o 
   4   7  10        2.38        3.07      1.01 o 
   5   7  10        0.65        1.71      0.83 o 
  -5   8  10        0.61       -0.92      0.82 o 
  -4   8  10        1.14        2.30      0.94 o 
  -3   8  10        1.61       -0.37      1.25 o 
  -2   8  10       31.94       35.50      1.75 o 
  -1   8  10        2.67        2.75      0.60 o 
   0   8  10        4.44        5.25      0.68 o 
   1   8  10        1.90        5.07      0.84 o 
   2   8  10        1.97        0.62      0.81 o 
   3   8  10        0.74        0.40      0.66 o 
   4   8  10        0.00        0.34      0.82 o 
  -4   9  10        0.53       -0.89      1.30 o 
  -3   9  10        0.67        0.49      1.22 o 
  -2   9  10       12.74       10.56      1.75 o 
  -1   9  10        0.00        0.00      0.78 o 
   0   9  10        5.57        5.67      0.87 o 
   1   9  10       14.19       13.02      1.17 o 
   2   9  10        3.65        3.12      0.80 o 
   3   9  10        0.00       -0.36      1.08 o 
  -2  10  10        2.84        1.85      2.11 o 
  -1  10  10        0.00        0.11      1.09 o 
   0  10  10        1.46        2.17      0.81 o 
   1  10  10        0.06        0.26      0.71 o 
   2  10  10        1.69        0.86      1.02 o 
  -7   0  11        0.12        0.05      1.33 o 
  -5   0  11       13.14       12.91      1.80 o 
  -3   0  11      216.91      235.53      6.88 o 
  -1   0  11       94.86       82.96      1.83 o 
   1   0  11       99.24       81.43      1.96 o 
   3   0  11      161.24      143.93      4.62 o 
   5   0  11       45.19       46.75      2.73 o 
  -7   1  11        0.01       -0.46      0.86 o 
  -6   1  11        0.12       -0.18      0.88 o 
  -5   1  11       24.62       30.96      1.35 o 
  -4   1  11        2.19        1.37      0.51 o 
  -3   1  11       39.97       49.17      1.66 o 
  -2   1  11      100.32       98.19      2.35 o 
  -1   1  11       36.42       35.47      0.72 o 
   0   1  11        1.09        1.60      0.44 o 
   1   1  11      142.34      118.01      2.11 o 
   2   1  11      191.34      172.68      3.61 o 
   3   1  11      361.62      353.35      6.86 o 
   4   1  11        1.44        1.97      1.30 o 
   5   1  11       53.85       52.76      1.95 o 
   6   1  11        8.25        7.70      1.11 o 
  -7   2  11        0.94        0.33      1.38 o 
  -6   2  11        5.68        6.59      0.94 o 
  -5   2  11        0.38        0.13      0.63 o 
  -4   2  11        8.65        5.86      0.68 o 
  -3   2  11        0.21       -0.17      0.48 o 
  -2   2  11       20.86       21.09      1.02 o 
  -1   2  11       19.10       19.69      0.55 o 
   0   2  11      386.53      401.22      5.49 o 
   1   2  11        8.09        8.70      0.54 o 
   2   2  11        7.46        7.69      0.55 o 
   3   2  11       12.02        8.66      0.86 o 
   4   2  11       21.33       27.31      1.36 o 
   5   2  11        6.34        4.98      1.30 o 
   6   2  11       14.94       16.44      1.43 o 
  -7   3  11        0.60        3.28      1.56 o 
  -6   3  11        0.88        1.89      0.93 o 
  -5   3  11        2.33        4.11      0.78 o 
  -4   3  11       94.68      101.29      2.37 o 
  -3   3  11        2.28        3.93      0.56 o 
  -2   3  11       80.04       81.67      2.12 o 
  -1   3  11      242.03      255.56      4.05 o 
   0   3  11       37.63       31.56      0.75 o 
   1   3  11      101.02      105.01      1.95 o 
   2   3  11       99.53      100.72      1.97 o 
   3   3  11      666.51      626.51     13.91 o 
   4   3  11       47.61       40.57      1.63 o 
   5   3  11        2.26        1.87      0.86 o 
   6   3  11        5.39        6.54      1.10 o 
  -6   4  11        2.45        1.03      0.93 o 
  -5   4  11        0.29        0.59      0.85 o 
  -4   4  11        0.39       -0.37      0.74 o 
  -3   4  11        1.11        2.53      0.52 o 
  -2   4  11        3.46        2.50      0.38 o 
  -1   4  11      219.46      233.75      3.25 o 
   0   4  11       50.51       47.68      1.01 o 
   1   4  11        0.81        1.65      0.44 o 
   2   4  11      133.45      136.89      3.10 o 
   3   4  11       62.77       51.50      1.68 o 
   4   4  11       13.06       12.15      1.06 o 
   5   4  11       16.85       16.03      1.29 o 
   6   4  11        0.69        1.64      0.84 o 
  -6   5  11        0.50        0.75      0.87 o 
  -5   5  11        3.41        1.95      0.96 o 
  -4   5  11       18.02       16.94      1.63 o 
  -3   5  11      108.21      117.48      3.30 o 
  -2   5  11       35.86       36.36      1.65 o 
  -1   5  11       75.67       88.64      1.42 o 
   0   5  11      159.69      156.54      5.94 o 
   1   5  11       17.44       15.73      0.86 o 
   2   5  11      276.33      292.40      5.92 o 
   3   5  11        0.49        0.61      0.62 o 
   4   5  11       31.21       27.74      1.39 o 
   5   5  11        0.04        0.41      0.72 o 
  -6   6  11        1.42        1.27      1.00 o 
  -5   6  11        4.36        6.06      1.20 o 
  -4   6  11        0.10       -0.50      0.72 o 
  -3   6  11        1.42        0.04      0.82 o 
  -2   6  11        0.00        0.26      0.50 o 
  -1   6  11       71.48       67.90      1.72 o 
   0   6  11        3.00        3.36      0.45 o 
   1   6  11      104.66      103.57      4.90 o 
   2   6  11       19.86       24.74      1.26 o 
   3   6  11      132.95      116.38      6.20 o 
   4   6  11        2.09        2.52      1.35 o 
   5   6  11        0.62       -0.35      0.68 o 
  -5   7  11        0.04        1.05      0.94 o 
  -4   7  11        1.03        0.90      1.15 o 
  -3   7  11       53.39       53.46      2.26 o 
  -2   7  11        0.19        0.65      0.61 o 
  -1   7  11       15.04       16.05      1.22 o 
   0   7  11        5.87        5.09      0.97 o 
   1   7  11       35.66       34.52      1.47 o 
   2   7  11        1.67        0.89      0.64 o 
   3   7  11        9.06        7.44      0.97 o 
   4   7  11        0.38       -0.10      0.70 o 
  -4   8  11        0.38        0.20      1.37 o 
  -3   8  11        2.05        1.38      1.40 o 
  -2   8  11        3.30        3.89      0.94 o 
  -1   8  11       22.20       25.11      1.50 o 
   0   8  11       20.51       21.63      1.07 o 
   1   8  11       45.72       52.62      1.90 o 
   2   8  11       11.72       10.27      1.05 o 
   3   8  11       12.93       13.83      1.19 o 
   4   8  11        1.65        4.49      0.79 o 
  -3   9  11        2.78        1.76      1.51 o 
  -2   9  11        2.28        1.96      1.02 o 
  -1   9  11        0.11       -1.10      0.74 o 
   0   9  11        0.01       -0.15      0.66 o 
   1   9  11        4.54        4.44      0.87 o 
   2   9  11        0.00        0.53      0.72 o 
   3   9  11        0.12       -0.28      1.35 o 
  -2  10  11        0.27        1.05      0.90 o 
  -1  10  11        4.11        3.48      1.35 o 
   0  10  11       14.22       16.09      2.76 o 
   1  10  11        0.38        0.81      0.98 o 
   2  10  11        0.91        0.76      1.06 o 
  -6   0  12        0.52        0.72      1.22 o 
  -4   0  12       82.75       77.66      3.41 o 
  -2   0  12        2.82        2.68      0.73 o 
   0   0  12      164.19      151.39      3.13 o 
   2   0  12       32.74       34.65      1.76 o 
   4   0  12      190.26      171.43      5.61 o 
   6   0  12        1.24        0.89      1.33 o 
  -7   1  12        1.04        2.60      1.66 o 
  -6   1  12        2.76        2.47      0.76 o 
  -5   1  12       14.76       12.91      1.01 o 
  -4   1  12        4.09        5.78      0.72 o 
  -3   1  12        7.61       10.60      0.93 o 
  -2   1  12       36.18       41.68      1.48 o 
  -1   1  12        0.15        0.01      0.24 o 
   0   1  12        0.68        0.36      0.25 o 
   1   1  12       42.73       48.02      1.15 o 
   2   1  12       90.42       83.10      2.13 o 
   3   1  12        2.81        3.55      0.98 o 
   4   1  12       26.08       26.01      1.41 o 
   5   1  12        0.45        1.29      0.88 o 
   6   1  12        0.06        0.39      0.92 o 
  -7   2  12        0.21        1.77      1.35 o 
  -6   2  12        0.49        0.30      0.69 o 
  -5   2  12        1.66        1.89      0.69 o 
  -4   2  12       90.13       93.42      2.24 o 
  -3   2  12       28.13       26.60      1.26 o 
  -2   2  12       86.53       84.92      2.19 o 
  -1   2  12      131.27      117.50      2.12 o 
   0   2  12      115.49      120.28      1.85 o 
   1   2  12       14.60       11.79      0.64 o 
   2   2  12      293.87      279.81      4.50 o 
   3   2  12      435.68      402.74      7.76 o 
   4   2  12       36.97       40.71      1.64 o 
   5   2  12       34.20       31.32      1.59 o 
   6   2  12        2.75        3.22      0.96 o 
  -6   3  12        1.82        1.62      0.95 o 
  -5   3  12        3.62        3.65      1.14 o 
  -4   3  12       79.74       81.52      2.10 o 
  -3   3  12       27.31       27.56      1.08 o 
  -2   3  12        1.87        2.33      0.57 o 
  -1   3  12       79.16       83.99      1.69 o 
   0   3  12       77.16       69.57      1.26 o 
   1   3  12       29.65       35.04      1.00 o 
   2   3  12       19.37       18.20      0.82 o 
   3   3  12       34.28       34.17      1.41 o 
   4   3  12       24.15       22.69      1.30 o 
   5   3  12       13.07       15.56      2.92 o 
   6   3  12       10.53       14.61      1.35 o 
  -6   4  12        2.46        3.73      1.06 o 
  -5   4  12        5.22        7.83      1.21 o 
  -4   4  12       32.22       36.94      2.02 o 
  -3   4  12       33.83       33.14      1.66 o 
  -2   4  12       46.02       44.70      1.79 o 
  -1   4  12        8.77        9.49      1.02 o 
   0   4  12        1.64        2.11      0.36 o 
   1   4  12       20.48       17.00      0.89 o 
   2   4  12      500.16      483.25     13.52 o 
   3   4  12        2.19        2.46      0.90 o 
   4   4  12       57.02       55.87      1.93 o 
   5   4  12        8.96        9.31      1.62 o 
   6   4  12        2.84        2.21      0.86 o 
  -6   5  12        2.29        2.87      1.07 o 
  -5   5  12        3.86        2.88      1.01 o 
  -4   5  12       31.21       32.98      1.93 o 
  -3   5  12        9.93        6.85      1.49 o 
  -2   5  12       70.94       66.39      2.88 o 
  -1   5  12        0.39        0.22      0.34 o 
   0   5  12       78.47       83.50      1.78 o 
   1   5  12        4.40        4.19      0.80 o 
   2   5  12        8.71       12.69      1.58 o 
   3   5  12        0.17       -0.14      0.59 o 
   4   5  12        1.47        0.88      1.26 o 
   5   5  12       15.58       16.09      1.28 o 
  -5   6  12        2.18        2.20      1.01 o 
  -4   6  12        1.35        0.24      1.25 o 
  -3   6  12       33.90       37.79      1.96 o 
  -2   6  12       20.79       21.83      1.08 o 
  -1   6  12        0.03       -0.51      0.44 o 
   0   6  12        2.49        2.50      0.44 o 
   1   6  12       30.09       32.89      1.93 o 
   2   6  12       48.63       47.93      3.02 o 
   3   6  12       15.25       18.15      1.14 o 
   4   6  12        4.96        7.12      0.94 o 
   5   6  12        0.63        1.26      0.71 o 
  -5   7  12        1.78        2.43      1.11 o 
  -4   7  12        2.82        3.13      1.02 o 
  -3   7  12        0.01        0.10      1.35 o 
  -2   7  12       22.46       21.33      1.14 o 
  -1   7  12        2.75        1.80      0.75 o 
   0   7  12        4.69        3.72      0.61 o 
   1   7  12       27.53       27.57      1.36 o 
   2   7  12       11.02       12.43      1.10 o 
   3   7  12        0.42        0.51      1.53 o 
   4   7  12        0.00        0.70      0.89 o 
  -4   8  12        0.88        1.38      0.92 o 
  -3   8  12        0.40        0.60      1.20 o 
  -2   8  12       22.01       31.32      2.76 o 
  -1   8  12        0.14       -0.27      0.70 o 
   0   8  12        0.20        1.88      1.40 o 
   1   8  12        1.66        2.81      0.78 o 
   2   8  12       15.46       16.22      2.27 o 
   3   8  12        0.00        0.01      0.70 o 
  -3   9  12        0.00       -0.16      1.28 o 
  -2   9  12       10.00        7.48      1.15 o 
  -1   9  12        0.71       -0.30      0.83 o 
   0   9  12       27.53       25.38      2.23 o 
   1   9  12        2.55        0.82      0.75 o 
   2   9  12       13.87       15.15      1.30 o 
   3   9  12        0.57        0.03      0.94 o 
  -1  10  12        2.58        4.31      1.40 o 
   0  10  12        1.93        0.36      1.12 o 
   1  10  12        0.53        0.31      1.01 o 
  -7   0  13        1.92        1.17      1.35 o 
  -5   0  13      142.72      160.96      8.59 o 
  -3   0  13        4.02        2.98      0.94 o 
  -1   0  13      158.51      150.53      4.67 o 
   1   0  13        3.29       10.25      0.78 o 
   3   0  13      178.68      198.65      6.10 o 
   5   0  13       36.40       45.00      2.75 o 
  -6   1  13        0.42       -0.47      1.05 o 
  -5   1  13       19.78       13.19      1.07 o 
  -4   1  13        0.84        0.08      0.66 o 
  -3   1  13       63.67       61.37      1.96 o 
  -2   1  13       12.61       13.04      0.91 o 
  -1   1  13       20.79       13.87      0.82 o 
   0   1  13        5.35        7.76      0.44 o 
   1   1  13      412.70      461.23      6.04 o 
   2   1  13       49.03       51.27      1.33 o 
   3   1  13       30.08       29.06      1.37 o 
   4   1  13       52.35       50.69      1.88 o 
   5   1  13        1.56       -0.31      0.77 o 
   6   1  13        7.20        8.76      1.20 o 
  -6   2  13       20.76       26.38      1.51 o 
  -5   2  13       32.76       30.65      1.45 o 
  -4   2  13        0.00       -0.39      0.62 o 
  -3   2  13        1.27        1.09      0.62 o 
  -2   2  13       49.52       47.96      1.60 o 
  -1   2  13       49.73       42.98      1.09 o 
   0   2  13       11.01       11.45      0.53 o 
   1   2  13        0.00        0.08      0.33 o 
   2   2  13       16.51       18.54      0.84 o 
   3   2  13       30.64       29.13      1.33 o 
   4   2  13       32.82       35.07      3.08 o 
   5   2  13        0.48        0.45      0.88 o 
   6   2  13        1.71        1.71      0.94 o 
  -6   3  13        0.00        0.40      0.83 o 
  -5   3  13        0.03        0.28      0.98 o 
  -4   3  13       39.78       39.14      1.55 o 
  -3   3  13        0.83       -0.34      0.43 o 
  -2   3  13       10.63       11.05      0.90 o 
  -1   3  13        5.00        6.10      0.52 o 
   0   3  13       32.70       33.67      0.85 o 
   1   3  13       87.57       83.11      1.73 o 
   2   3  13        1.46        0.82      0.44 o 
   3   3  13        7.34        9.98      0.81 o 
   4   3  13       60.21       63.57      2.10 o 
   5   3  13       47.79       52.64      2.65 o 
   6   3  13        1.70        0.91      1.02 o 
  -6   4  13        0.73        0.60      0.92 o 
  -5   4  13        1.50        0.45      1.51 o 
  -4   4  13        0.01       -0.85      0.77 o 
  -3   4  13        3.14        2.02      0.58 o 
  -2   4  13       21.78       22.35      1.00 o 
  -1   4  13       56.50       52.95      1.33 o 
   0   4  13        5.68        8.38      0.51 o 
   1   4  13       24.27       24.50      0.90 o 
   2   4  13       11.73       10.59      0.70 o 
   3   4  13        2.24        2.76      0.73 o 
   4   4  13        1.56        2.00      0.75 o 
   5   4  13        1.36        2.22      0.84 o 
  -6   5  13        0.35        1.38      1.01 o 
  -5   5  13        4.75        4.14      1.02 o 
  -4   5  13        5.17        3.63      1.01 o 
  -3   5  13       25.82       19.28      1.51 o 
  -2   5  13        7.43        5.77      0.88 o 
  -1   5  13        3.43        4.96      0.50 o 
   0   5  13        0.03        0.73      0.36 o 
   1   5  13      135.65      134.05      3.04 o 
   2   5  13       10.90       12.26      0.95 o 
   3   5  13        4.86        4.99      0.81 o 
   4   5  13        0.33        0.03      0.72 o 
   5   5  13        0.96        0.79      0.78 o 
  -5   6  13        0.10       -0.48      0.86 o 
  -4   6  13        0.57       -0.06      0.82 o 
  -3   6  13        0.88        0.84      0.82 o 
  -2   6  13       12.13       12.05      1.21 o 
  -1   6  13       29.45       29.20      1.75 o 
   0   6  13       31.20       31.98      1.21 o 
   1   6  13       38.86       35.27      1.20 o 
   2   6  13       26.77       25.68      1.20 o 
   3   6  13        7.40        8.96      1.12 o 
   4   6  13        3.61        5.41      0.91 o 
   5   6  13        0.04        0.03      0.94 o 
  -5   7  13        0.08        0.58      0.93 o 
  -4   7  13        1.63        1.58      0.95 o 
  -3   7  13       17.51       18.03      2.34 o 
  -2   7  13        0.15       -0.20      0.70 o 
  -1   7  13        5.22        3.83      0.86 o 
   0   7  13        1.21        2.63      0.77 o 
   1   7  13       94.73       99.79      3.29 o 
   2   7  13        0.03       -0.27      0.64 o 
   3   7  13        0.00       -0.51      0.63 o 
   4   7  13        0.75        1.65      0.72 o 
  -4   8  13        0.36        0.57      0.91 o 
  -3   8  13        3.34        3.68      1.50 o 
  -2   8  13        4.54        4.96      1.58 o 
  -1   8  13        0.06       -0.09      0.71 o 
   0   8  13        2.88        5.46      1.30 o 
   1   8  13       40.16       43.51      2.70 o 
   2   8  13        1.52        1.74      1.46 o 
   3   8  13        0.12        0.78      0.52 o 
  -3   9  13        1.47        2.03      1.45 o 
  -2   9  13        4.41        3.20      1.50 o 
  -1   9  13        1.44        1.09      0.86 o 
   0   9  13        0.15        0.39      1.14 o 
   1   9  13       34.66       35.32      1.68 o 
   2   9  13        1.43        1.48      0.79 o 
   0  10  13        4.74        7.35      1.58 o 
  -6   0  14        5.78        9.56      1.92 o 
  -4   0  14       37.93       38.59      2.54 o 
  -2   0  14      309.05      316.17      8.85 o 
   0   0  14        7.13       12.45      0.85 o 
   2   0  14       26.47       27.71      1.77 o 
   4   0  14      121.15      131.56      4.78 o 
   6   0  14       16.44       20.88      2.26 o 
  -6   1  14        5.58        3.34      0.84 o 
  -5   1  14        6.95        7.67      1.21 o 
  -4   1  14        9.06       10.10      1.13 o 
  -3   1  14       34.32       33.96      1.52 o 
  -2   1  14      167.08      153.01     10.27 o 
  -1   1  14      146.18      125.79      2.93 o 
   0   1  14        0.17        0.85      0.32 o 
   1   1  14        0.42        0.11      0.32 o 
   2   1  14       16.55       12.26      0.75 o 
   3   1  14        0.54        0.54      0.64 o 
   4   1  14       54.78       58.37      2.41 o 
   5   1  14        6.82        7.43      1.11 o 
   6   1  14        0.20        0.82      0.88 o 
  -6   2  14        4.21        6.29      1.08 o 
  -5   2  14        1.50        1.48      1.00 o 
  -4   2  14       33.09       31.05      1.37 o 
  -3   2  14       25.39       24.08      1.33 o 
  -2   2  14       43.31       41.28      1.55 o 
  -1   2  14        9.38       13.19      0.95 o 
   0   2  14       51.74       59.08      1.17 o 
   1   2  14       15.91       18.42      0.69 o 
   2   2  14      106.67      112.65      2.53 o 
   3   2  14       24.28       28.61      1.37 o 
   4   2  14        6.03        5.76      1.09 o 
   5   2  14        0.01       -0.57      0.82 o 
   6   2  14        4.24        7.10      1.24 o 
  -6   3  14        0.33        0.18      0.85 o 
  -5   3  14        0.03        0.02      0.67 o 
  -4   3  14       16.10       18.67      1.19 o 
  -3   3  14       12.15       13.27      1.12 o 
  -2   3  14        5.34        5.37      1.15 o 
  -1   3  14      171.77      174.86      3.83 o 
   0   3  14      196.63      184.99      2.73 o 
   1   3  14       51.91       45.41      1.07 o 
   2   3  14        0.24       -0.19      0.43 o 
   3   3  14       14.12       15.26      1.46 o 
   4   3  14        2.22        3.17      0.80 o 
   5   3  14        0.82        0.56      0.83 o 
  -6   4  14        0.56        0.93      0.94 o 
  -5   4  14       10.52       10.14      1.33 o 
  -4   4  14        2.99        1.36      0.88 o 
  -3   4  14       13.07       13.11      1.09 o 
  -2   4  14       11.06        9.07      1.67 o 
  -1   4  14        5.94        6.82      0.79 o 
   0   4  14      130.69      125.51      2.41 o 
   1   4  14       16.73       13.53      0.68 o 
   2   4  14       44.39       46.32      1.31 o 
   3   4  14       46.05       46.82      1.37 o 
   4   4  14        3.41        2.70      0.84 o 
   5   4  14        0.00       -0.04      0.89 o 
  -5   5  14        4.50        5.66      1.16 o 
  -4   5  14        1.20        3.85      1.05 o 
  -3   5  14        0.30        0.55      0.82 o 
  -2   5  14       15.99       14.22      1.26 o 
  -1   5  14        1.96        1.11      0.46 o 
   0   5  14       77.75       81.98      1.85 o 
   1   5  14        0.00        0.29      0.38 o 
   2   5  14       31.53       27.93      1.85 o 
   3   5  14        7.13        5.68      1.32 o 
   4   5  14        0.08        0.01      0.75 o 
   5   5  14        3.40        5.53      0.98 o 
  -5   6  14        0.32        1.82      1.03 o 
  -4   6  14        4.83        5.13      1.10 o 
  -3   6  14       11.61       16.26      1.49 o 
  -2   6  14        8.37        8.51      1.09 o 
  -1   6  14        0.00        0.75      0.53 o 
   0   6  14      118.43      120.02      2.52 o 
   1   6  14        0.01       -0.03      0.59 o 
   2   6  14       12.78       13.82      1.05 o 
   3   6  14        7.73       10.69      1.02 o 
   4   6  14        8.05        8.68      1.49 o 
  -4   7  14        0.95        1.11      0.89 o 
  -3   7  14        2.27        0.25      0.84 o 
  -2   7  14        4.05        4.41      0.98 o 
  -1   7  14        5.90        4.50      0.91 o 
   0   7  14       52.02       51.81      2.52 o 
   1   7  14       27.62       33.30      1.50 o 
   2   7  14       11.84       16.21      1.80 o 
   3   7  14        2.33        2.99      0.80 o 
   4   7  14        5.75        7.77      1.32 o 
  -3   8  14        0.31       -0.02      1.28 o 
  -2   8  14        0.92        1.17      1.33 o 
  -1   8  14        2.69        2.81      1.36 o 
   0   8  14       20.78       26.69      2.15 o 
   1   8  14       22.36       23.55      1.40 o 
   2   8  14        1.58        2.14      0.82 o 
   3   8  14        1.07        1.66      1.36 o 
  -2   9  14        0.87        0.00      1.35 o 
  -1   9  14        0.82        1.20      0.94 o 
   0   9  14       46.05       44.61      2.76 o 
   1   9  14        0.63        0.24      1.09 o 
   2   9  14        7.05       10.88      1.64 o 
  -5   0  15        4.38        4.54      0.95 o 
  -3   0  15       68.57       70.67      3.14 o 
  -1   0  15       17.65        9.01      1.17 o 
   1   0  15      546.88      534.85      9.91 o 
   3   0  15        8.95        7.22      1.28 o 
   5   0  15       34.74       35.87      2.60 o 
  -6   1  15        0.29        0.39      0.78 o 
  -5   1  15       12.21       10.54      1.01 o 
  -4   1  15        1.21        1.48      0.79 o 
  -3   1  15      125.50      118.30      3.05 o 
  -2   1  15        5.05        7.44      0.86 o 
  -1   1  15       65.02       58.17      1.82 o 
   0   1  15       35.05       35.14      1.08 o 
   1   1  15       14.67       18.38      0.75 o 
   2   1  15       12.62       11.36      0.90 o 
   3   1  15      128.33      116.65      2.94 o 
   4   1  15       30.35       35.44      2.49 o 
   5   1  15        0.08       -1.30      0.87 o 
  -6   2  15        5.64        6.20      0.97 o 
  -5   2  15        1.98        3.30      0.78 o 
  -4   2  15        1.71        2.01      0.68 o 
  -3   2  15        5.23        4.96      0.88 o 
  -2   2  15       97.50       95.20      2.57 o 
  -1   2  15      328.68      289.69      5.82 o 
   0   2  15      183.77      185.07      3.22 o 
   1   2  15       18.12       23.43      0.81 o 
   2   2  15       30.71       28.21      1.07 o 
   3   2  15      107.43      100.98      2.20 o 
   4   2  15       47.07       49.94      1.87 o 
   5   2  15        6.73        6.00      1.06 o 
  -6   3  15        0.21        0.57      1.31 o 
  -5   3  15        2.86        2.54      0.95 o 
  -4   3  15       16.14       10.64      0.99 o 
  -3   3  15      148.67      144.07      3.57 o 
  -2   3  15       19.39       20.59      2.10 o 
  -1   3  15        2.16        0.75      0.55 o 
   0   3  15       31.16       28.89      1.02 o 
   1   3  15        0.62        0.32      0.37 o 
   2   3  15       54.73       59.53      1.52 o 
   3   3  15        0.10        0.22      0.53 o 
   4   3  15       10.83       10.97      0.89 o 
   5   3  15       27.52       28.80      1.62 o 
  -5   4  15        0.53        0.07      0.91 o 
  -4   4  15        2.17        0.19      0.83 o 
  -3   4  15        1.26        1.81      0.63 o 
  -2   4  15        2.92        3.61      0.75 o 
  -1   4  15      319.96      337.50     16.76 o 
   0   4  15       18.28       13.31      1.06 o 
   1   4  15       52.13       54.75      1.24 o 
   2   4  15       25.10       22.42      0.99 o 
   3   4  15       66.10       64.56      1.67 o 
   4   4  15        2.98        4.33      0.94 o 
   5   4  15        3.36        5.11      2.33 o 
  -5   5  15        0.99        0.53      0.96 o 
  -4   5  15       23.09       21.80      1.72 o 
  -3   5  15       11.61       10.56      1.22 o 
  -2   5  15       19.60       19.48      1.43 o 
  -1   5  15        1.26        1.83      0.68 o 
   0   5  15       27.59       26.20      1.05 o 
   1   5  15        6.14        7.94      0.75 o 
   2   5  15       10.22       13.51      1.05 o 
   3   5  15        3.92        7.17      1.50 o 
   4   5  15        3.24        3.62      1.20 o 
  -5   6  15        0.23       -0.80      1.01 o 
  -4   6  15        0.89        0.29      0.90 o 
  -3   6  15        1.34        1.90      0.89 o 
  -2   6  15        0.74        1.54      0.78 o 
  -1   6  15       36.52       38.02      2.43 o 
   0   6  15       30.41       36.03      1.33 o 
   1   6  15        5.40        4.36      0.60 o 
   2   6  15        6.74        8.32      0.91 o 
   3   6  15        6.92        8.98      1.02 o 
   4   6  15        2.25        4.00      0.87 o 
  -4   7  15        1.85       -0.06      0.93 o 
  -3   7  15        0.01       -0.85      0.81 o 
  -2   7  15        0.67        0.70      0.82 o 
  -1   7  15        2.01        1.59      1.20 o 
   0   7  15        7.13        6.82      1.04 o 
   1   7  15       13.60       11.84      1.59 o 
   2   7  15        0.11        0.30      0.67 o 
   3   7  15        0.00        0.85      0.68 o 
  -3   8  15        0.13       -0.70      1.20 o 
  -2   8  15        0.36        0.62      1.28 o 
  -1   8  15       16.19       15.09      2.10 o 
   0   8  15        0.17        1.43      1.17 o 
   1   8  15        0.18        1.30      1.07 o 
   2   8  15        0.02        1.65      1.07 o 
   3   8  15        9.89       13.90      1.61 o 
  -1   9  15        0.13        0.42      1.22 o 
   0   9  15        0.86        1.59      1.17 o 
   1   9  15        4.60        3.95      1.28 o 
  -6   0  16        0.49       -1.81      1.24 o 
  -4   0  16       32.72       29.34      2.26 o 
  -2   0  16      158.50      164.57      5.43 o 
   0   0  16      125.60      138.48      4.67 o 
   2   0  16        1.97        2.58      0.68 o 
   4   0  16        1.21       -0.11      1.19 o 
  -6   1  16        2.33        1.87      0.78 o 
  -5   1  16        1.93        2.34      0.75 o 
  -4   1  16       18.44       20.15      1.48 o 
  -3   1  16        7.80        7.02      0.94 o 
  -2   1  16      666.59      625.36     11.64 o 
  -1   1  16       27.06       21.48      1.18 o 
   0   1  16       44.66       35.01      1.48 o 
   1   1  16        4.11        3.56      0.46 o 
   2   1  16       17.96       15.33      0.83 o 
   3   1  16       28.25       26.20      1.17 o 
   4   1  16       26.71       26.52      2.56 o 
   5   1  16        9.89       12.91      1.34 o 
  -6   2  16        0.00       -0.74      0.71 o 
  -5   2  16        0.27       -0.83      0.62 o 
  -4   2  16       27.04       31.28      1.41 o 
  -3   2  16       24.54       33.75      1.61 o 
  -2   2  16       13.29       14.10      1.31 o 
  -1   2  16       14.29       14.62      1.08 o 
   0   2  16       18.49       13.86      1.05 o 
   1   2  16       27.98       28.82      0.90 o 
   2   2  16        0.12        0.70      0.53 o 
   3   2  16        5.92        5.15      0.69 o 
   4   2  16        0.68       -0.01      0.80 o 
   5   2  16        1.33        0.85      0.89 o 
  -5   3  16        3.27        5.40      1.09 o 
  -4   3  16        6.94        7.26      0.90 o 
  -3   3  16       21.27       23.83      1.43 o 
  -2   3  16      151.08      153.92      3.66 o 
  -1   3  16      188.11      174.57      3.93 o 
   0   3  16       47.65       51.38      3.46 o 
   1   3  16       72.20       65.33      1.40 o 
   2   3  16      204.70      184.08      3.33 o 
   3   3  16        9.89       10.96      0.86 o 
   4   3  16        0.32        0.35      0.56 o 
   5   3  16        0.02       -0.37      0.85 o 
  -5   4  16        0.05       -0.12      0.88 o 
  -4   4  16       22.29       23.84      1.78 o 
  -3   4  16        0.36        0.22      0.58 o 
  -2   4  16        0.02       -0.45      0.65 o 
  -1   4  16       35.92       33.63      1.58 o 
   0   4  16        4.96        4.90      1.25 o 
   1   4  16       14.18       10.97      0.77 o 
   2   4  16        8.18        8.69      0.77 o 
   3   4  16       12.72       15.10      0.96 o 
   4   4  16        8.80        9.84      1.13 o 
  -5   5  16        2.11        1.66      1.00 o 
  -4   5  16        3.58        2.57      1.03 o 
  -3   5  16       23.41       25.85      3.44 o 
  -2   5  16        2.60        0.96      0.78 o 
  -1   5  16       61.25       60.20      3.72 o 
   0   5  16       24.38       23.57      1.14 o 
   1   5  16      163.51      168.30      3.46 o 
   2   5  16       29.62       34.71      1.49 o 
   3   5  16        7.02        7.63      0.98 o 
   4   5  16       11.88       13.40      1.26 o 
  -4   6  16        7.61        8.05      1.24 o 
  -3   6  16        0.49        1.38      0.89 o 
  -2   6  16        8.24       11.89      1.37 o 
  -1   6  16        4.54        4.86      1.70 o 
   0   6  16       25.52       21.45      1.11 o 
   1   6  16        0.01        0.05      0.63 o 
   2   6  16       37.16       37.37      1.56 o 
   3   6  16        0.29        0.46      1.20 o 
   4   6  16        0.28        0.25      0.80 o 
  -3   7  16        6.79        5.88      1.15 o 
  -2   7  16        0.04       -0.23      0.79 o 
  -1   7  16        1.53        0.65      1.17 o 
   0   7  16       33.45       39.29      1.80 o 
   1   7  16        6.97        5.40      1.32 o 
   2   7  16        0.67        1.28      0.91 o 
   3   7  16        1.10        0.89      0.74 o 
  -2   8  16        4.28        4.68      1.63 o 
  -1   8  16        1.35        1.32      1.27 o 
   0   8  16        3.01        4.73      1.30 o 
   1   8  16       19.93       20.64      2.10 o 
   2   8  16        5.83        7.64      0.99 o 
  -5   0  17       10.96       14.32      1.37 o 
  -3   0  17       50.33       46.31      2.60 o 
  -1   0  17       68.80       66.67      2.91 o 
   1   0  17       13.92       14.98      1.07 o 
   3   0  17       18.72       18.31      1.87 o 
   5   0  17        3.55        3.06      1.50 o 
  -5   1  17        1.59        1.59      0.73 o 
  -4   1  17        0.08       -1.00      0.80 o 
  -3   1  17      137.09      117.40      3.48 o 
  -2   1  17       12.26       17.52      1.66 o 
  -1   1  17      165.91      161.06      3.73 o 
   0   1  17       37.22       34.58      1.48 o 
   1   1  17      162.93      130.06      2.20 o 
   2   1  17       22.72       16.19      0.83 o 
   3   1  17       26.27       23.79      1.12 o 
   4   1  17        2.14        2.01      0.91 o 
   5   1  17        9.53       11.17      2.08 o 
  -5   2  17       11.07       16.43      1.77 o 
  -4   2  17        2.15        3.10      0.99 o 
  -3   2  17       24.96       23.48      1.50 o 
  -2   2  17        5.17        7.01      0.98 o 
  -1   2  17        1.74        3.08      0.72 o 
   0   2  17       19.58       18.90      1.18 o 
   1   2  17        0.11        0.08      0.45 o 
   2   2  17        3.68        4.96      0.58 o 
   3   2  17        2.67        5.07      0.69 o 
   4   2  17        1.61        0.60      0.59 o 
   5   2  17       11.80       13.36      1.66 o 
  -5   3  17        2.42        3.88      1.05 o 
  -4   3  17       38.36       44.42      1.99 o 
  -3   3  17       77.88       74.32      2.45 o 
  -2   3  17       49.13       46.43      1.85 o 
  -1   3  17        0.00       -0.24      0.60 o 
   0   3  17       85.86       85.10      4.55 o 
   1   3  17       33.20       33.90      1.90 o 
   2   3  17       62.74       62.15      1.43 o 
   3   3  17        6.06        6.48      0.76 o 
   4   3  17        1.63        0.03      0.58 o 
   5   3  17        2.46        3.24      1.14 o 
  -5   4  17        4.41        6.60      1.24 o 
  -4   4  17        4.90        4.93      1.11 o 
  -3   4  17        8.19        6.59      0.84 o 
  -2   4  17        0.42        0.45      0.70 o 
  -1   4  17        4.10        4.30      0.78 o 
   0   4  17        0.04        1.25      0.67 o 
   1   4  17        1.91        2.42      0.56 o 
   2   4  17        2.29        3.91      0.86 o 
   3   4  17        6.26        7.52      0.78 o 
   4   4  17        1.55        1.27      0.84 o 
  -4   5  17       34.30       36.96      3.28 o 
  -3   5  17        0.76        2.70      0.95 o 
  -2   5  17        8.94        7.92      1.23 o 
  -1   5  17       23.38       22.91      1.33 o 
   0   5  17       19.33       18.17      1.26 o 
   1   5  17        0.65        0.62      0.55 o 
   2   5  17        0.44        0.53      0.70 o 
   3   5  17       15.42       18.83      1.37 o 
   4   5  17        0.08        0.02      0.78 o 
  -4   6  17        1.23        2.39      0.98 o 
  -3   6  17        0.29        0.09      1.07 o 
  -2   6  17        3.55        4.33      1.15 o 
  -1   6  17        0.25        0.59      0.76 o 
   0   6  17        3.48        5.11      1.25 o 
   1   6  17        5.63        5.94      0.90 o 
   2   6  17        0.11        0.18      0.68 o 
   3   6  17       21.06       22.07      1.36 o 
  -3   7  17        0.07        0.19      0.88 o 
  -2   7  17        0.00       -0.50      0.81 o 
  -1   7  17        4.21        2.18      1.30 o 
   0   7  17        1.50        1.77      1.24 o 
   1   7  17        2.69        3.53      1.22 o 
   2   7  17        1.81        5.57      0.88 o 
   3   7  17        0.77        0.98      1.07 o 
  -2   8  17        1.04        0.46      1.27 o 
  -1   8  17        0.12       -0.31      1.19 o 
   1   8  17        4.40        5.20      1.32 o 
  -4   0  18        0.03        0.26      1.20 o 
  -2   0  18       50.48       39.76      2.37 o 
   0   0  18       29.27       25.34      1.84 o 
   2   0  18       15.21       16.69      1.96 o 
   4   0  18        3.35        3.76      1.45 o 
  -5   1  18        0.33       -0.36      0.66 o 
  -4   1  18        6.54        5.19      1.08 o 
  -3   1  18       11.49        8.63      1.06 o 
  -2   1  18       53.04       48.67      2.37 o 
  -1   1  18       19.28       14.57      1.63 o 
   0   1  18       82.13       68.41      2.17 o 
   1   1  18        3.24        2.91      0.74 o 
   2   1  18        7.80        6.33      0.63 o 
   3   1  18        0.01        0.02      0.57 o 
   4   1  18       50.84       60.92      2.28 o 
  -5   2  18        0.61        0.83      0.69 o 
  -4   2  18       11.26       10.05      1.58 o 
  -3   2  18       37.88       38.31      1.80 o 
  -2   2  18        0.93        1.82      0.75 o 
  -1   2  18       19.62       16.91      2.76 o 
   0   2  18       44.16       32.98      3.20 o 
   1   2  18        8.96        9.56      0.99 o 
   2   2  18       10.47       10.24      0.72 o 
   3   2  18        2.09        2.03      0.67 o 
   4   2  18        0.00        0.34      0.79 o 
  -5   3  18        0.97        0.13      0.84 o 
  -4   3  18        2.56        2.65      0.76 o 
  -3   3  18       15.35       16.11      2.45 o 
  -2   3  18        0.10        0.71      1.20 o 
  -1   3  18      110.11      102.22      2.81 o 
   0   3  18       30.48       26.68      1.35 o 
   1   3  18        2.31        0.63      0.50 o 
   2   3  18        5.42        3.51      0.68 o 
   3   3  18        1.59        2.94      0.67 o 
   4   3  18       20.00       18.95      1.14 o 
  -4   4  18       21.92       23.73      3.94 o 
  -3   4  18        0.43        1.21      0.65 o 
  -2   4  18        3.31        4.13      0.87 o 
  -1   4  18        0.05        1.86      0.68 o 
   0   4  18       10.08        9.29      0.97 o 
   1   4  18       15.83       13.76      0.98 o 
   2   4  18       17.30       19.25      0.91 o 
   3   4  18        0.06        1.17      0.63 o 
   4   4  18        3.80        5.90      1.04 o 
  -4   5  18        0.72        1.78      0.96 o 
  -3   5  18        4.72        4.64      1.00 o 
  -2   5  18       10.06        8.55      1.16 o 
  -1   5  18       33.69       36.90      1.63 o 
   0   5  18        9.41        9.63      1.47 o 
   1   5  18        5.41        5.14      0.68 o 
   2   5  18        0.08        0.48      0.73 o 
   3   5  18        1.39        1.18      0.81 o 
   4   5  18        1.59        1.43      1.28 o 
  -3   6  18        1.69        2.34      1.41 o 
  -2   6  18        0.67        0.68      0.82 o 
  -1   6  18        0.77        0.92      0.78 o 
   0   6  18        0.92        3.12      1.19 o 
   1   6  18        0.35       -0.17      0.66 o 
   2   6  18       15.23       15.77      1.30 o 
   3   6  18        3.36        3.65      0.89 o 
  -2   7  18        5.82        7.03      1.19 o 
  -1   7  18        0.66        0.23      1.12 o 
   0   7  18        8.81       11.77      1.81 o 
   1   7  18        0.35        0.81      1.01 o 
   2   7  18        0.00        1.90      1.09 o 
  -5   0  19        1.56        1.43      1.37 o 
  -3   0  19        3.81        4.57      1.27 o 
  -1   0  19        5.87        3.63      1.15 o 
   1   0  19       72.88       82.61      3.53 o 
   3   0  19       22.78       22.77      1.41 o 
  -5   1  19        0.46        0.08      0.70 o 
  -4   1  19        0.17        0.13      0.83 o 
  -3   1  19       16.07       18.94      1.45 o 
  -2   1  19       25.56       29.00      1.53 o 
  -1   1  19        3.81        2.54      0.73 o 
   0   1  19       15.40       13.53      1.16 o 
   1   1  19       75.82       65.28      2.19 o 
   2   1  19        7.56        4.72      0.65 o 
   3   1  19        4.89        5.69      0.67 o 
   4   1  19        0.11        0.29      0.75 o 
  -5   2  19        0.99        1.11      0.74 o 
  -4   2  19        0.02        0.50      0.82 o 
  -3   2  19        2.40        3.06      0.88 o 
  -2   2  19        0.26        0.39      1.19 o 
  -1   2  19        0.16        0.06      0.65 o 
   0   2  19       20.17       23.11      1.73 o 
   1   2  19        8.42        8.50      0.98 o 
   2   2  19       22.34       26.84      1.18 o 
   3   2  19        9.00       12.27      1.19 o 
   4   2  19        1.26        1.52      0.65 o 
  -4   3  19        3.11        2.11      0.82 o 
  -3   3  19        0.05        0.25      0.73 o 
  -2   3  19       16.39       18.30      1.37 o 
  -1   3  19       49.77       49.16      1.84 o 
   0   3  19        0.04        0.19      0.62 o 
   1   3  19        0.00       -0.18      0.59 o 
   2   3  19        0.02        0.27      0.53 o 
   3   3  19       21.47       21.44      1.17 o 
   4   3  19        0.11        0.12      0.59 o 
  -4   4  19        0.15       -0.63      0.80 o 
  -3   4  19        0.28        0.51      0.62 o 
  -2   4  19        0.99        0.80      0.77 o 
  -1   4  19        3.39        1.34      0.71 o 
   0   4  19       18.45       17.14      1.53 o 
   1   4  19        0.12        0.92      0.66 o 
   2   4  19        3.63        6.20      0.76 o 
   3   4  19        9.20        8.76      0.88 o 
  -3   5  19        0.66        0.25      0.73 o 
  -2   5  19        0.28        0.09      0.75 o 
  -1   5  19        1.17        1.74      0.75 o 
   0   5  19        4.37        5.59      1.59 o 
   1   5  19        2.96        1.64      0.87 o 
   2   5  19       10.42       14.67      1.26 o 
   3   5  19        1.99        1.99      0.91 o 
  -3   6  19        0.48        0.63      0.84 o 
  -2   6  19        1.50        1.06      0.87 o 
  -1   6  19       12.02       11.66      2.16 o 
   0   6  19        2.26        2.73      1.19 o 
   1   6  19        0.85       -1.02      0.89 o 
   2   6  19        2.43        3.52      0.85 o 
  -1   7  19        0.00        0.49      1.17 o 
   0   7  19        0.69        0.91      1.14 o 
  -4   0  20        4.04        5.11      1.45 o 
  -2   0  20       38.70       30.73      2.20 o 
   0   0  20        3.93        3.25      1.12 o 
   2   0  20        8.00        8.70      1.43 o 
   4   0  20        8.25        9.90      1.20 o 
  -4   1  20        0.14        0.65      0.83 o 
  -3   1  20        0.05        0.96      0.82 o 
  -2   1  20        1.81        2.04      0.81 o 
  -1   1  20        0.00        0.22      0.67 o 
   0   1  20        1.20        1.38      1.28 o 
   1   1  20        0.56        1.73      0.69 o 
   2   1  20        0.74        0.39      0.64 o 
   3   1  20        0.01        0.07      0.51 o 
   4   1  20        0.40        2.15      0.60 o 
  -4   2  20        0.62        1.44      0.82 o 
  -3   2  20       12.85       13.35      1.32 o 
  -2   2  20       11.30       13.94      2.20 o 
  -1   2  20        0.13        0.40      0.71 o 
   0   2  20        0.80        2.57      0.74 o 
   1   2  20        0.05       -0.04      0.61 o 
   2   2  20        6.99        6.87      0.94 o 
   3   2  20        6.26        5.88      0.77 o 
   4   2  20       16.46       19.35      1.84 o 
  -4   3  20        0.14        0.98      0.71 o 
  -3   3  20        2.38        3.26      0.89 o 
  -2   3  20        1.66        0.18      0.70 o 
  -1   3  20        4.02        2.62      0.78 o 
   0   3  20       12.40       12.11      1.11 o 
   1   3  20        0.56        0.84      0.67 o 
   2   3  20        0.77        1.87      1.14 o 
   3   3  20        6.30        8.14      0.87 o 
  -3   4  20        6.37        6.43      0.86 o 
  -2   4  20        0.91        1.22      0.81 o 
  -1   4  20        2.23        2.86      0.82 o 
   0   4  20        0.04        0.15      1.07 o 
   1   4  20       15.67       16.46      1.54 o 
   2   4  20       11.44       13.16      1.05 o 
   3   4  20        1.98        1.01      0.63 o 
  -3   5  20        0.01        0.63      0.85 o 
  -2   5  20        2.06        2.57      1.01 o 
  -1   5  20        5.94        6.01      0.96 o 
   0   5  20        0.92        1.18      0.74 o 
   1   5  20        0.18        1.40      0.73 o 
   2   5  20        2.40        4.36      0.90 o 
  -2   6  20        4.99        5.70      1.08 o 
  -1   6  20        0.02        0.63      0.78 o 
   1   6  20        1.21       -0.31      0.93 o 
  -3   0  21        0.69       -0.57      1.04 o 
  -1   0  21        0.05        1.07      1.06 o 
   1   0  21       13.53       13.51      1.72 o 
   3   0  21        0.07        0.52      0.91 o 
  -4   1  21        0.05       -0.30      0.83 o 
  -3   1  21        1.11        0.78      1.40 o 
  -2   1  21        3.30        2.64      0.87 o 
  -1   1  21        4.92        4.67      1.24 o 
   0   1  21        4.53        5.72      0.94 o 
   1   1  21        7.69        9.70      1.20 o 
   2   1  21        0.04        1.00      0.68 o 
   3   1  21        6.52        6.54      0.73 o 
  -4   2  21        0.29       -0.07      0.83 o 
  -3   2  21        0.13        0.12      0.73 o 
  -2   2  21        1.84        0.15      0.72 o 
  -1   2  21        0.05       -0.47      1.11 o 
   0   2  21        9.33        9.43      1.05 o 
   1   2  21        0.23        0.39      0.99 o 
   2   2  21        3.62        4.47      1.10 o 
   3   2  21        1.32        2.61      1.24 o 
  -3   3  21        0.14        0.01      0.76 o 
  -2   3  21        8.29        7.80      1.09 o 
  -1   3  21        0.57        0.94      0.91 o 
   0   3  21       11.35       12.56      1.19 o 
   1   3  21        0.76        0.37      0.70 o 
   2   3  21        1.68        1.96      0.74 o 
   3   3  21       13.30       16.21      2.48 o 
  -3   4  21        0.19        0.61      0.79 o 
  -2   4  21        0.02        0.10      0.75 o 
  -1   4  21        5.50        5.31      0.93 o 
   0   4  21        3.48        3.62      0.87 o 
   1   4  21        5.12        4.96      0.91 o 
   2   4  21        1.56        2.11      0.82 o 
  -2   5  21        1.01        1.05      0.82 o 
  -1   5  21        3.31        4.72      0.93 o 
   0   5  21        0.99        0.76      0.75 o 
   1   5  21        3.57        5.03      0.93 o 
  -2   0  22        0.72        0.21      1.04 o 
   0   0  22        2.66        1.14      1.04 o 
   2   0  22        2.58        2.34      1.11 o 
  -3   1  22        1.12        1.97      0.87 o 
  -2   1  22        3.89        4.36      0.92 o 
  -1   1  22        7.94        8.68      1.08 o 
   0   1  22        1.32        2.26      0.74 o 
   1   1  22        0.27       -0.02      0.74 o 
   2   1  22        0.02        0.11      0.68 o 
   3   1  22        0.44        0.36      0.68 o 
  -3   2  22        0.29        0.13      0.79 o 
  -2   2  22        1.23        0.34      0.76 o 
  -1   2  22        0.89        1.43      0.78 o 
   0   2  22        6.70        6.23      0.93 o 
   1   2  22        1.61        1.03      0.80 o 
   2   2  22        4.04        4.96      0.93 o 
  -2   3  22        0.30       -0.76      0.70 o 
  -1   3  22        2.59        3.47      1.78 o 
   0   3  22        1.69        0.51      0.98 o 
   1   3  22        0.07        0.21      0.67 o 
   2   3  22        0.51        1.01      0.76 o 
  -2   4  22        0.00       -1.06      0.71 o 
  -1   4  22        0.01       -0.29      0.66 o 
   0   4  22        6.19        7.16      1.03 o 
   1   4  22        5.60        4.90      0.92 o 
  -1   0  23        6.51        6.02      1.35 o 
   1   0  23        2.51        0.29      0.93 o 
  -2   1  23        0.40       -0.03      0.72 o 
  -1   1  23       31.05       36.57      1.75 o 
   0   1  23        1.64        1.44      0.72 o 
   1   1  23        0.32        0.06      0.72 o 
   2   1  23        0.05       -0.15      0.60 o 
  -2   2  23        3.25        4.10      0.98 o 
  -1   2  23        6.57        5.29      1.04 o 
   0   2  23        4.45        3.92      0.83 o 
   1   2  23        2.61        3.02      0.84 o 
  -1   3  23        5.53        6.02      1.01 o 
   0   3  23        8.08        8.71      1.10 o 
   1   3  23        2.00        3.74      0.89 o 
   0   0  24        0.68        0.62      1.02 o 
  -1   1  24        0.36       -0.02      1.04 o 
   0   1  24        5.42        4.84      0.93 o 
                                                 
